# Supplementary material for: [N,N-Bis(2,6-diisopropyl­phen­yl)pent-2-ene-2,4-diiminato(1−)]bis­(1,2,4-diaza­phosphol-1-yl)aluminium(III)
Source: Acta Crystallogr Sect E Struct Rep Online. 2010 Nov 27;66(Pt 12):m1681. doi: 10.1107/S1600536810049007 (PMC3011567; doi:10.1107/S1600536810049007)
Supplement: Supplementary file 1 [file e-66-m1681-sup1.cif]

##############################################################################
###                                                                        ###
###        Electronic paper (Acta Crystallographica Section E)             ###
###                                                                        ###
##############################################################################
#                                                                            #
# This CIF contains the data in a paper accepted for publication in Acta     #
# Crystallographica Section E. It conforms to the requirements of Notes      #
# for Authors for Section E, and has been peer reviewed under the auspices   #
# of the IUCr Commission on Journals.                                        #
#                                                                            #
# Full details of the Crystallographic Information File format               #
# are given in the paper "The Crystallographic Information File (CIF):       #
# a New Standard Archive File for Crystallography" by S. R. Hall, F. H.      #
# Allen and I. D. Brown [Acta Cryst. (1991), A47, 655-685].                  #
#                                                                            #
# The current version of the core CIF dictionary is obtainable from          #
# ftp://ftp.iucr.org/pub/cif_core.dic. The current version number is 2.4.    #
#                                                                            #
# Software is freely available for graphical display of the structure(s) in  #
# this CIF.  For information consult the CIF home page http://www.iucr.org/  #
# cif/home.html                                                              #
#                                                                            #
# This file may be used for bona fide research purposes within the           #
# scientific community so long as proper attribution is given to the journal # 
# article from which it was obtained.                                        #
#                                                                            #
##############################################################################
                                             
data_global
_audit_creation_method     'form.cif (version 2.0)'
_journal_data_validation_number     ?
_journal_date_recd_electronic     2010-10-27
_journal_date_accepted     2010-11-23
_journal_name_full     'Acta Crystallographica, Section E'
_journal_year     2010
_journal_volume     66
_journal_issue     12
_journal_page_first     m1681
_journal_page_last     m1681
_journal_paper_category     QM
_journal_coeditor_code     BQ2246
_publ_contact_author_name     'Yuqiang Ding'
_publ_contact_author_address
;
      School of Chemical and Material Engineering
      Jiangnan University
      1800 Lihu Road
      Wuxi
      Jiangsu Province 214122
      P.R.China
;
_publ_contact_author_email     'yding@jiangnan.edu.cn'
_publ_contact_author_fax     ?
_publ_contact_author_phone     '0086-13771440192'
_publ_section_title
;\
[<i>N</i>,<i>N</i>-Bis(2,6-diisopropylphenyl)pent-2-ene-2,4-diiminato(1-)]\
bis(1,2,4-diazaphosphol-1-yl)aluminium(III)
;
loop_
    _publ_author_name
    _publ_author_address
    'Dongming Yang'
;
School of Chemical and Material Engineering
Jiangnan University
1800 Lihu Road
Wuxi
Jiangsu Province 214122
People's Republic of China
;
    'Chengfu Pi'
;
College of Qianjiang
Hangzhou Normal University
Wenyi Road 222
Hangzhou Zhejiang Province 310012
People's Republic of China
;
    'Yuqiang Ding'
;
School of Chemical and Material Engineering
Jiangnan University
1800 Lihu Road
Wuxi
Jiangsu Province 214122
People's Republic of China
;
    'Wenjun Zheng'
;
Institute of Organic Chemistry
Shanxi Normal University
1 Gongyuan Street
Linfen, Shanxi Province 041004
People's Republic of China
;
data_I
_chemical_name_systematic
;
[<i>N</i>,<i>N</i>-Bis(2,6-diisopropylphenyl)pent-2-ene-
2,4-diiminato(1-)]bis(1,2,4-diazaphosphol-1-yl)aluminium(III)
;
_chemical_name_common     ?
_chemical_formula_moiety     'C33 H45 Al N6 P2'
_chemical_formula_sum     'C33 H45 Al N6 P2'
_chemical_formula_structural     ?
_chemical_formula_analytical     ?
_chemical_formula_iupac     '[Al (C29 H41 N2) (C2 H2 N2 P)2]'
_chemical_formula_weight     614.67
_chemical_melting_point     ?
_symmetry_cell_setting     triclinic
_symmetry_space_group_name_H-M     'P -1'
_symmetry_space_group_name_Hall     '-P 1'
loop_
    _symmetry_equiv_pos_as_xyz
    'x, y, z'
    '-x, -y, -z'
_cell_length_a     10.578(4)
_cell_length_b     12.578(5)
_cell_length_c     13.498(5)
_cell_angle_alpha     92.059(5)
_cell_angle_beta     98.766(5)
_cell_angle_gamma     96.516(5)
_cell_volume     1760.8(11)
_cell_formula_units_Z     2
_cell_measurement_reflns_used     872
_cell_measurement_theta_min     3.364
_cell_measurement_theta_max     25.577
_cell_measurement_temperature     293(2)
_exptl_crystal_description     sheet
_exptl_crystal_colour     yellow
_exptl_crystal_size_max     0.35
_exptl_crystal_size_mid     0.20
_exptl_crystal_size_min     0.20
_exptl_crystal_size_rad     ?
_exptl_crystal_density_diffrn     1.159
_exptl_crystal_density_meas     ?
_exptl_crystal_density_method     'not measured'
_exptl_crystal_F_000     656
_exptl_absorpt_coefficient_mu     0.179
_exptl_absorpt_correction_type     multi-scan
_exptl_absorpt_process_details     '(SADABS; Bruker, 2001)'
_exptl_absorpt_correction_T_min     0.9401
_exptl_absorpt_correction_T_max     0.9651
_exptl_special_details
;
;
_diffrn_ambient_temperature     293(2)
_diffrn_radiation_type     MoK\a
_diffrn_radiation_wavelength     0.71073
_diffrn_radiation_source     'fine-focus sealed tube'
_diffrn_radiation_monochromator     graphite
_diffrn_measurement_device_type     'Bruker SMART APEXII CCD area-detector'
_diffrn_measurement_method     'phi and omega scans'
_diffrn_detector_area_resol_mean     ?
_diffrn_reflns_number     7337
_diffrn_reflns_av_R_equivalents     0.0365
_diffrn_reflns_av_sigmaI/netI     0.0408
_diffrn_reflns_theta_min     1.63
_diffrn_reflns_theta_max     25.01
_diffrn_reflns_theta_full     25.01
_diffrn_measured_fraction_theta_max     0.996
_diffrn_measured_fraction_theta_full     0.981
_diffrn_reflns_limit_h_min     -12
_diffrn_reflns_limit_h_max     10
_diffrn_reflns_limit_k_min     -11
_diffrn_reflns_limit_k_max     14
_diffrn_reflns_limit_l_min     -16
_diffrn_reflns_limit_l_max     12
_diffrn_reflns_reduction_process     ?
_diffrn_standards_number     ?
_diffrn_standards_interval_count     ?
_diffrn_standards_interval_time     ?
_diffrn_standards_decay_%     0
loop_
    _diffrn_standard_refln_index_h
    _diffrn_standard_refln_index_k
    _diffrn_standard_refln_index_l
    ? ? ?
_refine_special_details
;
Refinement of <i>F</i>^2^ against ALL reflections. The weighted <i>R</i>-factor
<i>wR</i> and goodness of fit <i>S</i> are based on <i>F</i>^2^, conventional
<i>R</i>-factors <i>R</i> are based on <i>F</i>, with <i>F</i> set to zero for
negative <i>F</i>^2^. The threshold expression of <i>F</i>^2^ >
\s(<i>F</i>^2^) is used only for calculating <i>R</i>-factors(gt) <i>etc</i>.
and is not relevant to the choice of reflections for refinement.
<i>R</i>-factors based on <i>F</i>^2^ are statistically about twice as large
as those based on <i>F</i>, and <i>R</i>- factors based on ALL data will be
even larger.
;
_reflns_number_total     6082
_reflns_number_gt     4238
_reflns_threshold_expression     I>2sigma(I)
_refine_ls_structure_factor_coef     Fsqd
_refine_ls_matrix_type     full
_refine_ls_R_factor_all     0.0944
_refine_ls_R_factor_gt     0.0747
_refine_ls_wR_factor_gt     0.2066
_refine_ls_wR_factor_ref     0.2242
_refine_ls_goodness_of_fit_all     ?
_refine_ls_goodness_of_fit_ref     1.015
_refine_ls_restrained_S_all     1.015
_refine_ls_restrained_S_obs     ?
_refine_ls_number_reflns     6082
_refine_ls_number_parameters     389
_refine_ls_number_restraints     0
_refine_ls_number_constraints     ?
_refine_ls_hydrogen_treatment     constr
_refine_ls_weighting_scheme     calc
_refine_ls_weighting_details
                'calc w=1/[\s^2^(Fo^2^)+(0.1531P)^2^+] where P=(Fo^2^+2Fc^2^)/3'
_refine_ls_shift/su_max     0.000
_refine_ls_shift/su_mean     0.000
_refine_diff_density_max     0.471
_refine_diff_density_min     -0.562
_refine_ls_extinction_method     none
_refine_ls_extinction_coef     ?
_refine_ls_abs_structure_details     ?
_refine_ls_abs_structure_Flack     ?
_refine_ls_abs_structure_Rogers     ?
loop_
    _atom_type_symbol
    _atom_type_description
    _atom_type_scat_dispersion_real
    _atom_type_scat_dispersion_imag
    _atom_type_scat_source
    'C' 'C' 0.0033 0.0016
                         'International Tables Vol C Tables 4.2.6.8 and 6.1.1.4'
    'H' 'H' 0.0000 0.0000
                         'International Tables Vol C Tables 4.2.6.8 and 6.1.1.4'
    'N' 'N' 0.0061 0.0033
                         'International Tables Vol C Tables 4.2.6.8 and 6.1.1.4'
    'Al' 'Al' 0.0645 0.0514
                         'International Tables Vol C Tables 4.2.6.8 and 6.1.1.4'
    'P' 'P' 0.1023 0.0942
                         'International Tables Vol C Tables 4.2.6.8 and 6.1.1.4'
_computing_data_collection     'APEX2 (Bruker, 2005)'
_computing_cell_refinement     'SAINT (Bruker, 2005)'
_computing_data_reduction     'SAINT (Bruker, 2005)'
_computing_structure_solution     'SIR97 (Altomare <i>et al.</i>, 1999)'
_computing_structure_refinement     'SHELXL97 (Sheldrick, 2008)'
_computing_molecular_graphics     'PLATON (Spek, 2009)'
_computing_publication_material     'SHELXL97 (Sheldrick, 2008)'
loop_
    _atom_site_type_symbol
    _atom_site_label
    _atom_site_fract_x
    _atom_site_fract_y
    _atom_site_fract_z
    _atom_site_U_iso_or_equiv
    _atom_site_adp_type
    _atom_site_calc_flag
    _atom_site_refinement_flags
    _atom_site_occupancy
    _atom_site_disorder_assembly
    _atom_site_disorder_group
    Al Al1 0.22665(7) 0.79946(6) 0.78731(6) 0.0419(3) Uani d . 1 . .
    P P1 -0.16571(10) 0.71060(10) 0.62146(10) 0.0880(4) Uani d . 1 . .
    P P2 0.18913(13) 1.08771(11) 0.97295(11) 0.1047(5) Uani d . 1 . .
    N N1 0.0608(2) 0.7524(2) 0.7248(2) 0.0574(6) Uani d . 1 . .
    N N2 -0.0133(3) 0.7202(4) 0.7910(3) 0.1033(13) Uani d . 1 . .
    N N3 0.2190(2) 0.9204(2) 0.86843(18) 0.0537(6) Uani d . 1 . .
    N N4 0.3412(2) 0.9627(2) 0.9076(2) 0.0652(7) Uani d . 1 . .
    N N5 0.3149(2) 0.70050(18) 0.86114(16) 0.0479(6) Uani d . 1 . .
    N N6 0.3367(2) 0.83042(17) 0.69477(16) 0.0435(5) Uani d . 1 . .
    C C1 -0.1375(5) 0.6917(5) 0.7425(4) 0.125(2) Uani d . 1 . .
    H H1 -0.2025 0.6632 0.7766 0.149 Uiso calc R 1 . .
    C C2 -0.0057(4) 0.7533(3) 0.6309(3) 0.0762(10) Uani d . 1 . .
    H H2 0.0327 0.7753 0.5763 0.091 Uiso calc R 1 . .
    C C3 0.1292(3) 0.9771(3) 0.8954(3) 0.0717(9) Uani d . 1 . .
    H H3 0.0415 0.9581 0.8738 0.086 Uiso calc R 1 . .
    C C4 0.3387(4) 1.0485(3) 0.9637(3) 0.0806(11) Uani d . 1 . .
    H H4 0.4141 1.0871 0.9975 0.097 Uiso calc R 1 . .
    C C5 0.5225(3) 0.6473(3) 0.9408(3) 0.0738(10) Uani d . 1 . .
    H H5A 0.5084 0.6655 1.0076 0.111 Uiso calc R 1 . .
    H H5B 0.6123 0.6638 0.9364 0.111 Uiso calc R 1 . .
    H H5C 0.4967 0.5722 0.9253 0.111 Uiso calc R 1 . .
    C C6 0.4445(3) 0.7107(2) 0.8674(2) 0.0504(7) Uani d . 1 . .
    C C7 0.5112(3) 0.7783(2) 0.8092(2) 0.0525(7) Uani d . 1 . .
    H H7 0.6000 0.7900 0.8291 0.063 Uiso calc R 1 . .
    C C8 0.4642(3) 0.8307(2) 0.7260(2) 0.0493(7) Uani d . 1 . .
    C C9 0.5580(3) 0.8893(3) 0.6683(3) 0.0737(10) Uani d . 1 . .
    H H9A 0.5349 0.8682 0.5983 0.111 Uiso calc R 1 . .
    H H9B 0.6432 0.8721 0.6920 0.111 Uiso calc R 1 . .
    H H9C 0.5562 0.9651 0.6778 0.111 Uiso calc R 1 . .
    C C10 0.2540(3) 0.6173(3) 0.9171(2) 0.0582(8) Uani d . 1 . .
    C C11 0.2390(3) 0.6407(3) 1.0157(3) 0.0725(10) Uani d . 1 . .
    C C12 0.1862(4) 0.5554(5) 1.0671(4) 0.0997(16) Uani d . 1 . .
    H H12 0.1770 0.5676 1.1339 0.120 Uiso calc R 1 . .
    C C13 0.1485(5) 0.4568(5) 1.0230(5) 0.1080(17) Uani d . 1 . .
    H H13 0.1132 0.4027 1.0593 0.130 Uiso calc R 1 . .
    C C14 0.1618(4) 0.4355(4) 0.9258(4) 0.0977(14) Uani d . 1 . .
    H H14 0.1370 0.3667 0.8966 0.117 Uiso calc R 1 . .
    C C15 0.2122(3) 0.5161(3) 0.8695(3) 0.0715(10) Uani d . 1 . .
    C C16 0.2732(4) 0.7513(4) 1.0672(3) 0.0849(12) Uani d . 1 . .
    H H16 0.3084 0.7988 1.0194 0.102 Uiso calc R 1 . .
    C C17 0.3773(6) 0.7541(6) 1.1615(3) 0.138(2) Uani d . 1 . .
    H H17A 0.3416 0.7163 1.2133 0.207 Uiso calc R 1 . .
    H H17B 0.4057 0.8272 1.1849 0.207 Uiso calc R 1 . .
    H H17C 0.4491 0.7207 1.1450 0.207 Uiso calc R 1 . .
    C C18 0.1544(5) 0.7959(5) 1.0947(4) 0.1133(16) Uani d . 1 . .
    H H18A 0.0886 0.7905 1.0366 0.170 Uiso calc R 1 . .
    H H18B 0.1766 0.8697 1.1178 0.170 Uiso calc R 1 . .
    H H18C 0.1231 0.7555 1.1468 0.170 Uiso calc R 1 . .
    C C19 0.2203(4) 0.4905(3) 0.7606(3) 0.0836(11) Uani d . 1 . .
    H H19 0.2347 0.5587 0.7289 0.100 Uiso calc R 1 . .
    C C20 0.0958(6) 0.4301(5) 0.7050(5) 0.142(2) Uani d . 1 . .
    H H20A 0.0760 0.3648 0.7371 0.213 Uiso calc R 1 . .
    H H20B 0.1056 0.4137 0.6368 0.213 Uiso calc R 1 . .
    H H20C 0.0271 0.4737 0.7059 0.213 Uiso calc R 1 . .
    C C21 0.3319(6) 0.4291(5) 0.7488(5) 0.149(2) Uani d . 1 . .
    H H21A 0.4112 0.4722 0.7761 0.224 Uiso calc R 1 . .
    H H21B 0.3313 0.4118 0.6789 0.224 Uiso calc R 1 . .
    H H21C 0.3242 0.3642 0.7839 0.224 Uiso calc R 1 . .
    C C22 0.2938(3) 0.8573(2) 0.5916(2) 0.0476(6) Uani d . 1 . .
    C C23 0.2616(3) 0.9594(2) 0.5707(2) 0.0548(7) Uani d . 1 . .
    C C24 0.2151(4) 0.9782(3) 0.4717(3) 0.0702(9) Uani d . 1 . .
    H H24 0.1928 1.0458 0.4561 0.084 Uiso calc R 1 . .
    C C25 0.2012(4) 0.8998(4) 0.3964(3) 0.0782(10) Uani d . 1 . .
    H H25 0.1699 0.9140 0.3306 0.094 Uiso calc R 1 . .
    C C26 0.2336(4) 0.8011(3) 0.4187(3) 0.0776(10) Uani d . 1 . .
    H H26 0.2243 0.7484 0.3672 0.093 Uiso calc R 1 . .
    C C27 0.2802(3) 0.7761(3) 0.5160(2) 0.0613(8) Uani d . 1 . .
    C C28 0.2762(4) 1.0491(3) 0.6497(3) 0.0691(9) Uani d . 1 . .
    H H28 0.3124 1.0225 0.7140 0.083 Uiso calc R 1 . .
    C C29 0.3710(4) 1.1436(3) 0.6248(3) 0.0898(12) Uani d . 1 . .
    H H29A 0.4510 1.1183 0.6161 0.135 Uiso calc R 1 . .
    H H29B 0.3860 1.1975 0.6789 0.135 Uiso calc R 1 . .
    H H29C 0.3348 1.1737 0.5641 0.135 Uiso calc R 1 . .
    C C30 0.1480(5) 1.0861(4) 0.6605(3) 0.0971(14) Uani d . 1 . .
    H H30A 0.1175 1.1232 0.6023 0.146 Uiso calc R 1 . .
    H H30B 0.1579 1.1336 0.7193 0.146 Uiso calc R 1 . .
    H H30C 0.0869 1.0252 0.6669 0.146 Uiso calc R 1 . .
    C C31 0.3132(4) 0.6642(3) 0.5355(3) 0.0788(10) Uani d . 1 . .
    H H31 0.3299 0.6582 0.6084 0.095 Uiso calc R 1 . .
    C C32 0.2037(7) 0.5800(4) 0.4934(5) 0.143(2) Uani d . 1 . .
    H H32A 0.1274 0.5943 0.5193 0.214 Uiso calc R 1 . .
    H H32B 0.2253 0.5107 0.5125 0.214 Uiso calc R 1 . .
    H H32C 0.1885 0.5813 0.4215 0.214 Uiso calc R 1 . .
    C C33 0.4358(7) 0.6444(5) 0.4945(6) 0.163(3) Uani d . 1 . .
    H H33A 0.4168 0.6331 0.4228 0.244 Uiso calc R 1 . .
    H H33B 0.4681 0.5822 0.5232 0.244 Uiso calc R 1 . .
    H H33C 0.4996 0.7056 0.5117 0.244 Uiso calc R 1 . .
loop_
    _atom_site_aniso_label
    _atom_site_aniso_U_11
    _atom_site_aniso_U_22
    _atom_site_aniso_U_33
    _atom_site_aniso_U_12
    _atom_site_aniso_U_13
    _atom_site_aniso_U_23
    Al1 0.0409(4) 0.0430(5) 0.0436(4) 0.0117(3) 0.0059(3) 0.0077(3)
    P1 0.0608(6) 0.0820(7) 0.1125(9) 0.0055(5) -0.0134(5) 0.0134(6)
    P2 0.0950(8) 0.0948(9) 0.1276(10) 0.0281(7) 0.0282(7) -0.0450(8)
    N1 0.0461(13) 0.0545(15) 0.0702(16) 0.0116(11) 0.0003(11) 0.0041(12)
    N2 0.069(2) 0.160(4) 0.084(2) 0.013(2) 0.0102(17) 0.052(2)
    N3 0.0525(13) 0.0565(15) 0.0545(13) 0.0158(12) 0.0100(11) -0.0011(11)
    N4 0.0556(15) 0.0683(18) 0.0710(17) 0.0125(13) 0.0084(12) -0.0148(14)
    N5 0.0490(13) 0.0486(13) 0.0482(12) 0.0112(11) 0.0077(10) 0.0143(10)
    N6 0.0479(12) 0.0416(12) 0.0439(12) 0.0139(10) 0.0088(9) 0.0069(9)
    C1 0.087(3) 0.152(5) 0.157(5) 0.031(3) 0.061(3) 0.084(4)
    C2 0.071(2) 0.086(3) 0.069(2) 0.005(2) 0.0050(17) 0.0152(19)
    C3 0.0625(19) 0.077(2) 0.082(2) 0.0228(18) 0.0210(16) -0.0035(18)
    C4 0.073(2) 0.079(3) 0.085(2) 0.0090(19) 0.0056(18) -0.029(2)
    C5 0.062(2) 0.081(2) 0.083(2) 0.0280(18) 0.0020(17) 0.0361(19)
    C6 0.0485(15) 0.0505(16) 0.0531(15) 0.0147(13) 0.0034(12) 0.0080(13)
    C7 0.0419(14) 0.0551(17) 0.0626(17) 0.0149(13) 0.0074(12) 0.0071(14)
    C8 0.0491(15) 0.0446(15) 0.0570(16) 0.0123(13) 0.0119(12) 0.0037(12)
    C9 0.0579(19) 0.086(3) 0.084(2) 0.0121(18) 0.0261(17) 0.026(2)
    C10 0.0487(16) 0.066(2) 0.0618(18) 0.0156(15) 0.0032(13) 0.0298(15)
    C11 0.0610(19) 0.100(3) 0.0609(19) 0.0191(19) 0.0094(15) 0.0404(19)
    C12 0.080(3) 0.142(5) 0.087(3) 0.028(3) 0.023(2) 0.069(3)
    C13 0.086(3) 0.109(4) 0.132(4) 0.008(3) 0.016(3) 0.073(4)
    C14 0.081(3) 0.078(3) 0.136(4) 0.012(2) 0.009(3) 0.057(3)
    C15 0.0608(19) 0.060(2) 0.094(3) 0.0116(17) 0.0055(18) 0.0335(19)
    C16 0.083(2) 0.124(4) 0.0481(18) 0.015(2) 0.0081(17) 0.019(2)
    C17 0.114(4) 0.229(7) 0.066(3) 0.032(4) -0.004(3) 0.000(4)
    C18 0.112(4) 0.148(5) 0.089(3) 0.034(3) 0.029(3) 0.012(3)
    C19 0.098(3) 0.0468(19) 0.105(3) 0.0131(19) 0.010(2) 0.0077(19)
    C20 0.137(5) 0.130(5) 0.139(5) -0.030(4) -0.008(4) 0.003(4)
    C21 0.143(5) 0.138(5) 0.175(6) 0.058(4) 0.028(4) -0.031(4)
    C22 0.0482(14) 0.0521(16) 0.0449(14) 0.0108(13) 0.0095(11) 0.0087(12)
    C23 0.0603(17) 0.0542(17) 0.0519(16) 0.0130(14) 0.0088(13) 0.0122(13)
    C24 0.078(2) 0.072(2) 0.064(2) 0.0208(19) 0.0079(16) 0.0246(17)
    C25 0.086(2) 0.099(3) 0.0493(18) 0.018(2) 0.0036(16) 0.0194(19)
    C26 0.092(3) 0.091(3) 0.0501(18) 0.016(2) 0.0098(17) -0.0016(18)
    C27 0.072(2) 0.0618(19) 0.0533(17) 0.0107(16) 0.0168(14) 0.0032(14)
    C28 0.094(2) 0.0515(18) 0.0631(19) 0.0244(18) 0.0038(17) 0.0110(15)
    C29 0.108(3) 0.060(2) 0.095(3) 0.006(2) -0.002(2) 0.013(2)
    C30 0.122(4) 0.087(3) 0.097(3) 0.052(3) 0.033(3) 0.012(2)
    C31 0.111(3) 0.059(2) 0.069(2) 0.017(2) 0.017(2) -0.0058(16)
    C32 0.202(6) 0.065(3) 0.139(5) -0.008(4) -0.023(4) -0.014(3)
    C33 0.169(6) 0.097(4) 0.255(8) 0.072(4) 0.089(6) 0.026(5)
_geom_special_details
;
All e.s.d.'s (except the e.s.d. in the dihedral angle between two l.s. planes)
are estimated using the full covariance matrix. The cell e.s.d.'s are taken
into account individually in the estimation of e.s.d.'s in distances, angles
and torsion angles; correlations between e.s.d.'s in cell parameters are only
used when they are defined by crystal symmetry. An approximate (isotropic)
treatment of cell e.s.d.'s is used for estimating e.s.d.'s involving l.s.
planes.
;
loop_
    _geom_bond_atom_site_label_1
    _geom_bond_atom_site_label_2
    _geom_bond_site_symmetry_2
    _geom_bond_distance
    _geom_bond_publ_flag
    Al1 N1 . 1.848(3) ?
    Al1 N6 . 1.855(2) ?
    Al1 N3 . 1.858(3) ?
    Al1 N5 . 1.867(2) ?
    P1 C1 . 1.646(6) ?
    P1 C2 . 1.700(4) ?
    P2 C3 . 1.711(4) ?
    P2 C4 . 1.731(4) ?
    N1 N2 . 1.320(4) ?
    N1 C2 . 1.354(4) ?
    N2 C1 . 1.378(6) ?
    N3 C3 . 1.336(4) ?
    N3 N4 . 1.360(4) ?
    N4 C4 . 1.301(4) ?
    N5 C6 . 1.352(4) ?
    N5 C10 . 1.460(4) ?
    N6 C8 . 1.350(4) ?
    N6 C22 . 1.461(3) ?
    C1 H1 . 0.9300 ?
    C2 H2 . 0.9300 ?
    C3 H3 . 0.9300 ?
    C4 H4 . 0.9300 ?
    C5 C6 . 1.502(4) ?
    C5 H5A . 0.9600 ?
    C5 H5B . 0.9600 ?
    C5 H5C . 0.9600 ?
    C6 C7 . 1.384(4) ?
    C7 C8 . 1.379(4) ?
    C7 H7 . 0.9300 ?
    C8 C9 . 1.498(4) ?
    C9 H9A . 0.9600 ?
    C9 H9B . 0.9600 ?
    C9 H9C . 0.9600 ?
    C10 C11 . 1.389(5) ?
    C10 C15 . 1.398(5) ?
    C11 C12 . 1.407(6) ?
    C11 C16 . 1.513(6) ?
    C12 C13 . 1.347(7) ?
    C12 H12 . 0.9300 ?
    C13 C14 . 1.361(7) ?
    C13 H13 . 0.9300 ?
    C14 C15 . 1.395(5) ?
    C14 H14 . 0.9300 ?
    C15 C19 . 1.511(6) ?
    C16 C18 . 1.523(6) ?
    C16 C17 . 1.548(6) ?
    C16 H16 . 0.9800 ?
    C17 H17A . 0.9600 ?
    C17 H17B . 0.9600 ?
    C17 H17C . 0.9600 ?
    C18 H18A . 0.9600 ?
    C18 H18B . 0.9600 ?
    C18 H18C . 0.9600 ?
    C19 C21 . 1.506(7) ?
    C19 C20 . 1.518(7) ?
    C19 H19 . 0.9800 ?
    C20 H20A . 0.9600 ?
    C20 H20B . 0.9600 ?
    C20 H20C . 0.9600 ?
    C21 H21A . 0.9600 ?
    C21 H21B . 0.9600 ?
    C21 H21C . 0.9600 ?
    C22 C23 . 1.393(4) ?
    C22 C27 . 1.397(4) ?
    C23 C24 . 1.390(4) ?
    C23 C28 . 1.503(4) ?
    C24 C25 . 1.370(5) ?
    C24 H24 . 0.9300 ?
    C25 C26 . 1.356(5) ?
    C25 H25 . 0.9300 ?
    C26 C27 . 1.391(5) ?
    C26 H26 . 0.9300 ?
    C27 C31 . 1.511(5) ?
    C28 C30 . 1.509(6) ?
    C28 C29 . 1.546(6) ?
    C28 H28 . 0.9800 ?
    C29 H29A . 0.9600 ?
    C29 H29B . 0.9600 ?
    C29 H29C . 0.9600 ?
    C30 H30A . 0.9600 ?
    C30 H30B . 0.9600 ?
    C30 H30C . 0.9600 ?
    C31 C32 . 1.504(7) ?
    C31 C33 . 1.527(7) ?
    C31 H31 . 0.9800 ?
    C32 H32A . 0.9600 ?
    C32 H32B . 0.9600 ?
    C32 H32C . 0.9600 ?
    C33 H33A . 0.9600 ?
    C33 H33B . 0.9600 ?
    C33 H33C . 0.9600 ?
loop_
    _geom_angle_atom_site_label_1
    _geom_angle_atom_site_label_2
    _geom_angle_atom_site_label_3
    _geom_angle_site_symmetry_1
    _geom_angle_site_symmetry_3
    _geom_angle
    _geom_angle_publ_flag
    N1 Al1 N6 . . 111.60(12) ?
    N1 Al1 N3 . . 107.50(11) ?
    N6 Al1 N3 . . 110.79(11) ?
    N1 Al1 N5 . . 116.84(12) ?
    N6 Al1 N5 . . 99.77(10) ?
    N3 Al1 N5 . . 110.22(11) ?
    C1 P1 C2 . . 86.8(2) ?
    C3 P2 C4 . . 85.27(17) ?
    N2 N1 C2 . . 112.7(3) ?
    N2 N1 Al1 . . 110.9(2) ?
    C2 N1 Al1 . . 135.9(3) ?
    N1 N2 C1 . . 109.3(3) ?
    C3 N3 N4 . . 113.3(3) ?
    C3 N3 Al1 . . 138.0(2) ?
    N4 N3 Al1 . . 108.65(18) ?
    C4 N4 N3 . . 109.9(3) ?
    C6 N5 C10 . . 118.2(2) ?
    C6 N5 Al1 . . 117.43(19) ?
    C10 N5 Al1 . . 124.27(18) ?
    C8 N6 C22 . . 118.4(2) ?
    C8 N6 Al1 . . 117.63(18) ?
    C22 N6 Al1 . . 123.90(17) ?
    N2 C1 P1 . . 116.9(3) ?
    N2 C1 H1 . . 121.6 ?
    P1 C1 H1 . . 121.6 ?
    N1 C2 P1 . . 114.1(3) ?
    N1 C2 H2 . . 122.9 ?
    P1 C2 H2 . . 122.9 ?
    N3 C3 P2 . . 114.3(3) ?
    N3 C3 H3 . . 122.8 ?
    P2 C3 H3 . . 122.8 ?
    N4 C4 P2 . . 117.2(3) ?
    N4 C4 H4 . . 121.4 ?
    P2 C4 H4 . . 121.4 ?
    C6 C5 H5A . . 109.5 ?
    C6 C5 H5B . . 109.5 ?
    H5A C5 H5B . . 109.5 ?
    C6 C5 H5C . . 109.5 ?
    H5A C5 H5C . . 109.5 ?
    H5B C5 H5C . . 109.5 ?
    N5 C6 C7 . . 123.2(3) ?
    N5 C6 C5 . . 119.6(3) ?
    C7 C6 C5 . . 117.2(3) ?
    C8 C7 C6 . . 129.0(3) ?
    C8 C7 H7 . . 115.5 ?
    C6 C7 H7 . . 115.5 ?
    N6 C8 C7 . . 122.1(3) ?
    N6 C8 C9 . . 119.2(3) ?
    C7 C8 C9 . . 118.8(3) ?
    C8 C9 H9A . . 109.5 ?
    C8 C9 H9B . . 109.5 ?
    H9A C9 H9B . . 109.5 ?
    C8 C9 H9C . . 109.5 ?
    H9A C9 H9C . . 109.5 ?
    H9B C9 H9C . . 109.5 ?
    C11 C10 C15 . . 121.9(3) ?
    C11 C10 N5 . . 119.3(3) ?
    C15 C10 N5 . . 118.8(3) ?
    C10 C11 C12 . . 116.5(4) ?
    C10 C11 C16 . . 123.5(3) ?
    C12 C11 C16 . . 120.1(4) ?
    C13 C12 C11 . . 122.2(5) ?
    C13 C12 H12 . . 118.9 ?
    C11 C12 H12 . . 118.9 ?
    C12 C13 C14 . . 120.7(4) ?
    C12 C13 H13 . . 119.7 ?
    C14 C13 H13 . . 119.7 ?
    C13 C14 C15 . . 120.5(5) ?
    C13 C14 H14 . . 119.8 ?
    C15 C14 H14 . . 119.8 ?
    C14 C15 C10 . . 118.2(4) ?
    C14 C15 C19 . . 118.9(4) ?
    C10 C15 C19 . . 122.9(3) ?
    C11 C16 C18 . . 111.3(4) ?
    C11 C16 C17 . . 112.8(4) ?
    C18 C16 C17 . . 109.8(4) ?
    C11 C16 H16 . . 107.6 ?
    C18 C16 H16 . . 107.6 ?
    C17 C16 H16 . . 107.6 ?
    C16 C17 H17A . . 109.5 ?
    C16 C17 H17B . . 109.5 ?
    H17A C17 H17B . . 109.5 ?
    C16 C17 H17C . . 109.5 ?
    H17A C17 H17C . . 109.5 ?
    H17B C17 H17C . . 109.5 ?
    C16 C18 H18A . . 109.5 ?
    C16 C18 H18B . . 109.5 ?
    H18A C18 H18B . . 109.5 ?
    C16 C18 H18C . . 109.5 ?
    H18A C18 H18C . . 109.5 ?
    H18B C18 H18C . . 109.5 ?
    C21 C19 C15 . . 112.2(4) ?
    C21 C19 C20 . . 110.1(4) ?
    C15 C19 C20 . . 112.1(4) ?
    C21 C19 H19 . . 107.4 ?
    C15 C19 H19 . . 107.4 ?
    C20 C19 H19 . . 107.4 ?
    C19 C20 H20A . . 109.5 ?
    C19 C20 H20B . . 109.5 ?
    H20A C20 H20B . . 109.5 ?
    C19 C20 H20C . . 109.5 ?
    H20A C20 H20C . . 109.5 ?
    H20B C20 H20C . . 109.5 ?
    C19 C21 H21A . . 109.5 ?
    C19 C21 H21B . . 109.5 ?
    H21A C21 H21B . . 109.5 ?
    C19 C21 H21C . . 109.5 ?
    H21A C21 H21C . . 109.5 ?
    H21B C21 H21C . . 109.5 ?
    C23 C22 C27 . . 121.4(3) ?
    C23 C22 N6 . . 120.7(2) ?
    C27 C22 N6 . . 117.8(3) ?
    C24 C23 C22 . . 117.8(3) ?
    C24 C23 C28 . . 119.2(3) ?
    C22 C23 C28 . . 123.0(3) ?
    C25 C24 C23 . . 121.7(3) ?
    C25 C24 H24 . . 119.2 ?
    C23 C24 H24 . . 119.2 ?
    C26 C25 C24 . . 119.4(3) ?
    C26 C25 H25 . . 120.3 ?
    C24 C25 H25 . . 120.3 ?
    C25 C26 C27 . . 122.3(3) ?
    C25 C26 H26 . . 118.9 ?
    C27 C26 H26 . . 118.9 ?
    C26 C27 C22 . . 117.5(3) ?
    C26 C27 C31 . . 119.4(3) ?
    C22 C27 C31 . . 123.2(3) ?
    C23 C28 C30 . . 111.5(3) ?
    C23 C28 C29 . . 110.2(3) ?
    C30 C28 C29 . . 110.5(3) ?
    C23 C28 H28 . . 108.2 ?
    C30 C28 H28 . . 108.2 ?
    C29 C28 H28 . . 108.2 ?
    C28 C29 H29A . . 109.5 ?
    C28 C29 H29B . . 109.5 ?
    H29A C29 H29B . . 109.5 ?
    C28 C29 H29C . . 109.5 ?
    H29A C29 H29C . . 109.5 ?
    H29B C29 H29C . . 109.5 ?
    C28 C30 H30A . . 109.5 ?
    C28 C30 H30B . . 109.5 ?
    H30A C30 H30B . . 109.5 ?
    C28 C30 H30C . . 109.5 ?
    H30A C30 H30C . . 109.5 ?
    H30B C30 H30C . . 109.5 ?
    C32 C31 C27 . . 112.0(4) ?
    C32 C31 C33 . . 110.7(5) ?
    C27 C31 C33 . . 111.0(4) ?
    C32 C31 H31 . . 107.6 ?
    C27 C31 H31 . . 107.6 ?
    C33 C31 H31 . . 107.6 ?
    C31 C32 H32A . . 109.5 ?
    C31 C32 H32B . . 109.5 ?
    H32A C32 H32B . . 109.5 ?
    C31 C32 H32C . . 109.5 ?
    H32A C32 H32C . . 109.5 ?
    H32B C32 H32C . . 109.5 ?
    C31 C33 H33A . . 109.5 ?
    C31 C33 H33B . . 109.5 ?
    H33A C33 H33B . . 109.5 ?
    C31 C33 H33C . . 109.5 ?
    H33A C33 H33C . . 109.5 ?
    H33B C33 H33C . . 109.5 ?
