# Supplementary material for: [N,N-Bis(2,6-diisopropyl­phen­yl)pent-2-ene-2,4-diiminato(1−)]bis­(1,2,4-diaza­phosphol-1-yl)aluminium(III)
Source: Acta Crystallogr Sect E Struct Rep Online. 2010 Nov 27;66(Pt 12):m1681. doi: 10.1107/S1600536810049007 (PMC3011567; doi:10.1107/S1600536810049007)
Supplement: Supplementary file 2 [file e-66-m1681-Isup2.hkl]

# 
# h,k,l, Fc-squared, Fo-squared, sigma(Fo-squared) and status flag 
# 
data_I
_shelx_title ' f80402c in P-1' 
_shelx_refln_list_code          4 
_shelx_F_calc_maximum      162.72 
_exptl_crystal_F_000       656.00 
_reflns_d_resolution_high  0.8406 
 
loop_ 
 _symmetry_equiv_pos_as_xyz 
 'x, y, z' 
 '-x, -y, -z' 
 
_cell_length_a    10.5777 
_cell_length_b    12.5778 
_cell_length_c    13.4983 
_cell_angle_alpha  92.059 
_cell_angle_beta   98.766 
_cell_angle_gamma  96.516 
 
_shelx_F_squared_multiplier     1.000 
 
loop_ 
 _refln_index_h 
 _refln_index_k 
 _refln_index_l 
 _refln_F_squared_calc 
 _refln_F_squared_meas 
 _refln_F_squared_sigma 
 _refln_observed_status 
   1   0   0       23.41       25.98      2.08 o 
   2   0   0    22372.85    17674.61    217.29 o 
   3   0   0     4703.83     4575.01    116.99 o 
   4   0   0     1027.90     1046.95     18.71 o 
   5   0   0      649.87      601.85     11.76 o 
   6   0   0      791.33      771.26     10.59 o 
   7   0   0       64.52       62.10      3.31 o 
   8   0   0       25.68       24.81      2.92 o 
   9   0   0       68.42       65.35      3.70 o 
  10   0   0       33.39       30.99      3.31 o 
  11   0   0        7.86        4.55      3.96 o 
  12   0   0        2.97        5.20      4.48 o 
 -12   1   0        4.15        4.42      4.48 o 
 -11   1   0        0.82       -0.39      3.51 o 
 -10   1   0      110.43      130.96      8.51 o 
  -9   1   0       70.24       54.76      3.57 o 
  -8   1   0      250.23      244.12      5.98 o 
  -7   1   0       40.56       22.48      2.47 o 
  -6   1   0       19.56       16.56      1.88 o 
  -5   1   0     1886.92     1598.26     45.41 o 
  -4   1   0      744.72      529.16     53.98 o 
  -3   1   0     6161.91     5955.00     40.60 o 
  -2   1   0      560.92      345.65     59.63 o 
  -1   1   0    12631.98     6153.97    579.89 o 
   0   1   0      977.62      976.79      9.35 o 
   1   1   0     3868.55     4050.40    102.05 o 
   2   1   0     6012.73     6237.90     29.36 o 
   3   1   0     1494.24     1715.70     27.02 o 
   4   1   0      856.84      984.13     17.60 o 
   5   1   0     2259.37     2423.17     45.60 o 
   6   1   0       26.67       25.98      2.47 o 
   7   1   0      407.01      394.37      8.05 o 
   8   1   0      348.65      320.90      7.34 o 
   9   1   0       17.69       24.62      3.12 o 
  10   1   0      103.70      108.22      5.20 o 
  11   1   0        0.17       -1.04      3.51 o 
  12   1   0       40.35       56.71      7.34 o 
 -12   2   0        5.42        7.60      4.74 o 
 -11   2   0        0.15       -1.69      3.57 o 
 -10   2   0        0.02        1.04      3.77 o 
  -9   2   0        6.39        1.69      1.23 o 
  -8   2   0        5.23        2.08      1.17 o 
  -7   2   0       95.37       50.21     12.80 o 
  -6   2   0        9.43        8.31      1.43 o 
  -5   2   0      276.86      239.89     31.51 o 
  -4   2   0     1131.94      880.78     28.45 o 
  -3   2   0      594.34      491.48     30.60 o 
  -2   2   0     9633.33     4678.23     31.64 o 
  -1   2   0      120.29      131.48      2.99 o 
   0   2   0     1468.48     1625.60     14.55 o 
   1   2   0     1117.97     1045.07      7.86 o 
   2   2   0      277.92      335.45      4.87 o 
   3   2   0     1006.48     1169.78     10.33 o 
   4   2   0      142.12      145.05      4.03 o 
   5   2   0        0.58        3.64      2.08 o 
   6   2   0       32.25       29.82      2.66 o 
   7   2   0       54.43       57.81      3.70 o 
   8   2   0       28.87       28.65      3.18 o 
   9   2   0       75.99       74.31      4.55 o 
  10   2   0       12.85       13.77      3.05 o 
  11   2   0        7.51        6.69      2.73 o 
  12   2   0       33.81       48.85      7.08 o 
 -12   3   0        7.30       10.98      5.33 o 
 -11   3   0        1.90        0.97      4.48 o 
 -10   3   0       12.85        9.22      4.35 o 
  -9   3   0      100.74      118.88      7.86 o 
  -8   3   0       11.45       13.64      2.53 o 
  -7   3   0      473.12      475.50      7.54 o 
  -6   3   0        4.05        0.13      1.75 o 
  -5   3   0      275.05      276.60      4.68 o 
  -4   3   0       20.88       34.23      1.95 o 
  -3   3   0     1652.19     1758.83     30.40 o 
  -2   3   0        5.16        1.30      1.10 o 
  -1   3   0     1892.02     2227.45     18.51 o 
   0   3   0        3.64        3.25      2.47 o 
   1   3   0     1509.88     1482.55     34.49 o 
   2   3   0      691.47      706.17     10.39 o 
   3   3   0      140.85      185.33      4.16 o 
   4   3   0      537.27      671.35     25.85 o 
   5   3   0      340.92      398.59      7.54 o 
   6   3   0      216.65      254.51      6.56 o 
   7   3   0      190.50      185.98      6.04 o 
   8   3   0        9.30        8.64      2.86 o 
   9   3   0        2.67        6.50      2.99 o 
  10   3   0       18.67       27.93      3.90 o 
  11   3   0       11.90       16.30      3.57 o 
 -12   4   0        0.02        2.08      5.13 o 
 -11   4   0       13.18       11.37      4.94 o 
 -10   4   0       12.07       14.88      4.68 o 
  -9   4   0        0.21       -1.75      3.83 o 
  -8   4   0       41.49       32.15      2.92 o 
  -7   4   0       68.55       55.41      3.12 o 
  -6   4   0      171.31      136.22      3.83 o 
  -5   4   0       17.56       13.84      1.82 o 
  -4   4   0      666.21      710.98      7.67 o 
  -3   4   0      104.72       80.35      8.12 o 
  -2   4   0     1372.13     1372.72     14.68 o 
  -1   4   0     6985.79     7790.36     51.32 o 
   0   4   0      642.26      512.59      8.05 o 
   1   4   0        0.63        1.95      2.01 o 
   2   4   0     1061.82     1046.21     38.13 o 
   3   4   0      898.47      911.18     10.07 o 
   4   4   0     1285.37     1459.37     17.34 o 
   5   4   0        4.57        1.62      2.14 o 
   6   4   0       28.52       27.54      2.92 o 
   7   4   0       34.49       30.53      3.05 o 
   8   4   0        6.90       10.98      2.79 o 
   9   4   0        7.97        8.25      2.60 o 
  10   4   0        0.65        0.97      2.92 o 
  11   4   0        0.74        0.78      3.05 o 
 -12   5   0        1.22        0.65      5.20 o 
 -11   5   0       60.95       68.53      7.86 o 
 -10   5   0       10.03       15.40      5.46 o 
  -9   5   0       31.59       33.13      5.85 o 
  -8   5   0      623.31      651.41     16.43 o 
  -7   5   0       14.19       14.88      2.34 o 
  -6   5   0     1142.80     1048.64     14.75 o 
  -5   5   0      998.73     1102.36     11.04 o 
  -4   5   0      360.28      394.56      6.11 o 
  -3   5   0      345.01      258.99     56.25 o 
  -2   5   0       61.26       91.79      4.42 o 
  -1   5   0       18.24       22.35      2.99 o 
   0   5   0       47.43       21.57      2.79 o 
   1   5   0      298.55      309.66      8.31 o 
   2   5   0        0.92        5.24      6.69 o 
   3   5   0      330.92      317.84      6.59 o 
   4   5   0      160.67      173.32      5.82 o 
   5   5   0       11.02       10.20      2.53 o 
   6   5   0       58.82       47.42      3.77 o 
   7   5   0      314.98      360.91     10.52 o 
   8   5   0      123.35      146.61      7.02 o 
   9   5   0       15.62       22.54      3.64 o 
  10   5   0        2.67        1.75      2.99 o 
  11   5   0       11.96       14.88      3.57 o 
 -11   6   0        8.49       10.46      6.24 o 
 -10   6   0       57.17       62.43      7.73 o 
  -9   6   0        0.04       -0.84      4.16 o 
  -8   6   0       20.41       19.16      4.68 o 
  -7   6   0       51.97       57.16      3.44 o 
  -6   6   0      260.59      272.11      6.37 o 
  -5   6   0      208.13      222.49      5.52 o 
  -4   6   0      454.19      426.13     42.55 o 
  -3   6   0      637.77      736.83      9.68 o 
  -2   6   0      846.25     1005.70     14.62 o 
  -1   6   0     7022.04     7661.61     54.11 o 
   0   6   0      266.49      291.93      8.18 o 
   1   6   0      238.54      249.38      7.86 o 
   2   6   0      619.33      536.30     12.28 o 
   3   6   0        3.86        3.11      2.63 o 
   4   6   0      325.06      329.63      7.86 o 
   5   6   0       95.15      103.52      5.67 o 
   6   6   0       58.47       57.47      3.70 o 
   7   6   0       68.99       84.90      5.33 o 
   8   6   0       11.98       12.86      2.73 o 
   9   6   0      139.38      178.96      8.05 o 
  10   6   0        0.19        1.62      3.38 o 
 -11   7   0       20.51       32.09      7.41 o 
 -10   7   0      105.91      148.30     10.78 o 
  -9   7   0       31.17       37.03      5.91 o 
  -8   7   0       10.48        4.74      4.48 o 
  -7   7   0      113.85      132.84      8.38 o 
  -6   7   0      261.05      317.26      7.08 o 
  -5   7   0       66.80       79.77      3.90 o 
  -4   7   0      480.46      558.32     12.28 o 
  -3   7   0      294.73      283.22      8.38 o 
  -2   7   0      758.07      946.46     15.14 o 
  -1   7   0      146.24      139.08      5.98 o 
   0   7   0      126.95      181.82      7.41 o 
   1   7   0      336.85      323.24     10.33 o 
   2   7   0       78.27       72.56      5.46 o 
   3   7   0        7.94       12.99      3.96 o 
   4   7   0      977.08     1101.46     15.11 o 
   5   7   0       37.33       30.79      3.96 o 
   6   7   0      162.72      188.82     10.33 o 
   7   7   0      277.59      365.18     12.60 o 
   8   7   0      182.45      275.83     15.43 o 
   9   7   0       14.71       28.34      5.16 o 
  10   7   0        5.26        9.14      5.14 o 
 -11   8   0        2.20        7.34      7.15 o 
 -10   8   0       24.76       27.15      6.82 o 
  -9   8   0       55.62       63.72      8.18 o 
  -8   8   0       42.01       54.24      6.50 o 
  -7   8   0       38.49       52.10      6.95 o 
  -6   8   0        0.27       -0.13      2.79 o 
  -5   8   0        0.11       -0.19      2.34 o 
  -4   8   0       47.63       62.30      3.77 o 
  -3   8   0        4.00        4.42      3.77 o 
  -2   8   0      872.75      832.78     15.07 o 
  -1   8   0       12.48       20.33      4.03 o 
   0   8   0      377.60      429.45     11.89 o 
   1   8   0       10.58        4.55      3.38 o 
   2   8   0       96.21       93.93      6.11 o 
   3   8   0      301.88      322.39     12.02 o 
   4   8   0       23.19       27.93      6.04 o 
   5   8   0        0.61       -2.73      5.65 o 
   6   8   0      182.55      219.67      8.54 o 
   7   8   0       37.63       45.34      5.17 o 
   8   8   0        0.36       -1.56      5.26 o 
   9   8   0        5.86        7.84      4.84 o 
 -10   9   0      136.26      158.63     11.30 o 
  -9   9   0        0.01        4.16      5.72 o 
  -8   9   0      109.36      114.39      8.70 o 
  -7   9   0       52.21       63.14      6.76 o 
  -6   9   0       13.36       12.80      4.22 o 
  -5   9   0      115.98       86.85     16.76 o 
  -4   9   0        0.05        0.45      2.86 o 
  -3   9   0      304.95      278.35      9.55 o 
  -2   9   0       35.63       33.32      4.94 o 
  -1   9   0        1.17       -1.88      2.86 o 
   0   9   0       16.41       14.29      3.57 o 
   1   9   0       32.01       34.49      4.48 o 
   2   9   0      170.95      174.94      9.42 o 
   3   9   0        0.00        3.57      5.33 o 
   4   9   0       22.68       23.58      6.30 o 
   5   9   0       38.12       37.61      6.24 o 
   6   9   0       38.56       57.88      9.09 o 
   7   9   0        1.13        6.95      5.85 o 
   8   9   0       51.89       71.84     10.52 o 
 -10  10   0        8.80       18.71      7.28 o 
  -9  10   0       95.87      105.36      9.68 o 
  -8  10   0       87.83      115.69      9.68 o 
  -7  10   0       31.68       35.66      5.78 o 
  -6  10   0        5.51        3.38      3.51 o 
  -5  10   0      554.95      474.07     50.73 o 
  -4  10   0       19.42       26.18      3.90 o 
  -3  10   0      248.11      251.52      9.74 o 
  -2  10   0      668.27      599.31     14.29 o 
  -1  10   0        0.00       -1.82      3.96 o 
   0  10   0       47.56       41.05      5.07 o 
   1  10   0      134.25      114.78      7.34 o 
   2  10   0       12.33        9.61      3.44 o 
   3  10   0      441.80      444.06     14.94 o 
   4  10   0       18.35       20.98      6.37 o 
   5  10   0       27.00       32.02      7.08 o 
   6  10   0        0.55        3.05      5.72 o 
   7  10   0        3.64        1.75      7.28 o 
   8  10   0        8.49       16.50      8.70 o 
  -9  11   0        4.33        1.95      5.26 o 
  -8  11   0        1.94        4.48      5.26 o 
  -7  11   0       17.19       26.57      5.98 o 
  -6  11   0        1.70       -0.26      2.40 o 
  -5  11   0       50.38       47.62      6.04 o 
  -4  11   0        2.18        1.49      2.73 o 
  -3  11   0       26.80       23.84      4.87 o 
  -2  11   0        0.43       -0.65      3.96 o 
  -1  11   0       12.14        4.09      4.35 o 
   0  11   0        1.88       -0.06      4.16 o 
   1  11   0       97.36       98.15      7.86 o 
   2  11   0        2.25        1.49      4.22 o 
   3  11   0      245.88      267.31     13.25 o 
   4  11   0        6.10        8.38      5.39 o 
   5  11   0       70.77       90.23      9.09 o 
   6  11   0        7.24       12.41      6.76 o 
   7  11   0       19.40       30.53      8.77 o 
  -8  12   0        0.44        1.43      5.46 o 
  -7  12   0        0.07        1.82      4.94 o 
  -6  12   0        0.19        0.58      4.68 o 
  -5  12   0        0.53        0.39      4.35 o 
  -4  12   0        0.08        4.16      3.12 o 
  -3  12   0        2.61        2.73      4.09 o 
  -2  12   0       39.87       42.48      5.46 o 
  -1  12   0        0.04       -3.51      3.70 o 
   0  12   0       22.69       14.94      4.61 o 
   1  12   0       25.70       15.53      4.94 o 
   2  12   0       25.36       20.27      5.00 o 
   3  12   0        0.00       -0.32      3.96 o 
   4  12   0       12.63       14.03      6.76 o 
   5  12   0        1.04       -1.04      5.85 o 
   6  12   0       13.17       12.99      7.93 o 
  -7  13   0        1.14        6.89      5.78 o 
  -6  13   0       22.85       27.15      5.72 o 
  -5  13   0        4.89        9.16      5.07 o 
  -4  13   0       40.85       36.90      6.11 o 
  -3  13   0       15.44       14.88      4.74 o 
  -2  13   0       10.39        8.51      4.35 o 
  -1  13   0        1.38        0.00      4.03 o 
   0  13   0       10.29        3.38      4.35 o 
   1  13   0        0.93        1.75      3.57 o 
   2  13   0       18.46       17.28      5.39 o 
   3  13   0       25.66       21.89      6.04 o 
   4  13   0        1.52        1.04      5.00 o 
  -5  14   0        5.34        2.21      5.00 o 
  -4  14   0       11.80       17.34      4.94 o 
  -3  14   0       67.81       59.24      6.76 o 
  -2  14   0        4.63        4.35      4.09 o 
  -1  14   0        0.65        0.19      3.70 o 
   0  14   0       15.32       20.07      5.52 o 
   1  14   0        3.45        2.27      4.61 o 
   2  14   0       39.72       30.27      5.46 o 
  -3 -14   1        8.13        5.72      5.78 o 
  -2 -14   1        6.96        2.21      5.46 o 
  -1 -14   1       13.58       10.07      4.61 o 
   0 -14   1        2.63        4.35      4.55 o 
   1 -14   1        2.31        5.26      3.96 o 
   2 -14   1       23.60       19.42      5.20 o 
   3 -14   1        7.71        8.18      4.22 o 
   4 -14   1        7.14       11.50      5.13 o 
   5 -14   1        3.51        3.38      5.07 o 
  -4 -13   1        0.01        0.13      5.13 o 
  -3 -13   1        0.09        3.05      4.42 o 
  -2 -13   1       10.96       11.56      5.46 o 
  -1 -13   1        0.61        1.75      4.16 o 
   0 -13   1        0.16       -5.07      3.64 o 
   1 -13   1        1.87       -2.34      3.83 o 
   2 -13   1        0.08        1.69      4.09 o 
   3 -13   1       35.74       42.03      5.72 o 
   4 -13   1        1.67       -0.06      3.25 o 
   5 -13   1       17.30       19.10      5.26 o 
   6 -13   1        1.54       -0.32      5.00 o 
   7 -13   1       25.87       36.57      7.41 o 
  -6 -12   1       13.79       10.39      7.54 o 
  -5 -12   1       40.54       48.46      8.12 o 
  -4 -12   1       16.73       17.34      6.17 o 
  -3 -12   1       72.90       56.51      6.43 o 
  -2 -12   1       49.28       48.07      6.30 o 
  -1 -12   1        0.02        0.39      4.42 o 
   0 -12   1        0.21       -0.45      3.70 o 
   1 -12   1       11.48       13.25      4.55 o 
   2 -12   1        0.11       -1.75      2.92 o 
   3 -12   1        0.17        1.75      3.12 o 
   4 -12   1       11.05       11.95      3.51 o 
   5 -12   1        4.53        1.04      4.87 o 
   6 -12   1        2.81        1.49      4.81 o 
   7 -12   1       51.29       76.07      8.57 o 
   8 -12   1        0.29        4.61      5.59 o 
  -7 -11   1       19.98       29.43      8.25 o 
  -6 -11   1       23.49       35.53      8.31 o 
  -5 -11   1        0.22        1.04      4.81 o 
  -4 -11   1       28.15       27.54      5.98 o 
  -3 -11   1       55.71       64.11      7.54 o 
  -2 -11   1      178.07      135.25      7.80 o 
  -1 -11   1      142.08      141.48      8.25 o 
   0 -11   1      329.10      304.66     11.30 o 
   1 -11   1      102.48       96.53      7.21 o 
   2 -11   1      253.62      255.87     10.39 o 
   3 -11   1       68.82       69.57      6.43 o 
   4 -11   1       38.88       38.59      4.03 o 
   5 -11   1       54.81       69.96      4.94 o 
   6 -11   1        0.07       -1.82      3.51 o 
   7 -11   1        3.62        6.76      5.13 o 
   8 -11   1        1.21        5.59      5.72 o 
   9 -11   1        3.58        7.54      6.11 o 
  -8 -10   1       14.08       24.81      9.16 o 
  -7 -10   1       14.25       16.82      6.89 o 
  -6 -10   1       52.21       68.53      9.35 o 
  -5 -10   1      125.83      144.99     10.39 o 
  -4 -10   1      145.28      166.43     10.33 o 
  -3 -10   1      518.13      449.65     14.23 o 
  -2 -10   1        9.42        7.99      4.09 o 
  -1 -10   1      175.71      152.13      8.12 o 
   0 -10   1        0.70       -2.99      3.64 o 
   1 -10   1      102.66       87.82      6.50 o 
   2 -10   1       11.96        8.05      3.57 o 
   3 -10   1      186.23      178.31      8.05 o 
   4 -10   1       10.74       13.12      3.18 o 
   5 -10   1       68.94       78.28      5.00 o 
   6 -10   1        4.16        2.92      3.96 o 
   7 -10   1       10.79       14.68      4.81 o 
   8 -10   1       23.62       38.00      7.34 o 
   9 -10   1        0.41       -1.10      5.46 o 
  10 -10   1      102.56      146.42     12.34 o 
  -9  -9   1       18.28       16.89      7.99 o 
  -8  -9   1       17.16       25.20      6.89 o 
  -7  -9   1       14.60       14.16      7.28 o 
  -6  -9   1       38.19       57.29      8.05 o 
  -5  -9   1        1.42       -1.75      6.04 o 
  -4  -9   1       75.83       81.07      7.86 o 
  -3  -9   1       33.36       27.54      5.91 o 
  -2  -9   1        3.95       -1.49      3.51 o 
  -1  -9   1      263.45      216.51      8.18 o 
   0  -9   1       39.57       43.78      5.00 o 
   1  -9   1       13.33       11.82      4.03 o 
   2  -9   1      486.09      468.55     12.47 o 
   3  -9   1       24.03       26.63      4.48 o 
   4  -9   1       80.10       75.61      4.42 o 
   5  -9   1       76.17       75.61      4.61 o 
   6  -9   1       61.78       72.95      4.81 o 
   7  -9   1       25.13       28.71      5.13 o 
   8  -9   1       42.84       53.20      7.34 o 
   9  -9   1      195.34      212.35     12.41 o 
  10  -9   1        1.25        1.30      5.52 o 
  -9  -8   1        4.00        5.91      8.38 o 
  -8  -8   1        8.62        9.16      7.21 o 
  -7  -8   1      141.58      180.52     12.93 o 
  -6  -8   1        1.33        3.05      4.55 o 
  -5  -8   1       60.85       78.73      8.77 o 
  -4  -8   1       79.04       91.20      8.44 o 
  -3  -8   1        0.01        2.92      3.64 o 
  -2  -8   1      155.64      153.56      8.38 o 
  -1  -8   1      587.28      505.84     13.12 o 
   0  -8   1        2.91        4.94      3.05 o 
   1  -8   1      321.01      335.06      9.48 o 
   2  -8   1       76.70      100.04      6.24 o 
   3  -8   1        6.91       11.43      4.03 o 
   4  -8   1        1.00        4.09      2.79 o 
   5  -8   1       23.79       32.93      3.83 o 
   6  -8   1      144.16      145.18      8.96 o 
   7  -8   1        0.30       -0.32      5.00 o 
   8  -8   1       44.31       41.64      6.50 o 
   9  -8   1       30.21       31.96      6.24 o 
  10  -8   1       50.89       65.61      8.38 o 
  11  -8   1       18.68       26.37      8.05 o 
 -10  -7   1        1.86        3.51      3.18 o 
  -9  -7   1        4.82        3.70      3.38 o 
  -8  -7   1        0.82        0.45      2.60 o 
  -7  -7   1       23.47       23.05      4.55 o 
  -6  -7   1      234.59      292.32     14.36 o 
  -5  -7   1       85.60       88.93      8.38 o 
  -4  -7   1      554.20      526.82     15.33 o 
  -3  -7   1       56.27       66.65      6.04 o 
  -2  -7   1      649.79      604.06     13.58 o 
  -1  -7   1       38.12       17.54      4.03 o 
   0  -7   1       39.21       31.18      3.57 o 
   1  -7   1      772.17      725.40     12.99 o 
   2  -7   1     1275.30     1439.37     18.97 o 
   3  -7   1      815.29      972.89     23.26 o 
   4  -7   1      104.37      105.69      4.55 o 
   5  -7   1       81.58       94.84      4.35 o 
   6  -7   1      398.97      357.15     43.65 o 
   7  -7   1       75.02       62.23     10.46 o 
   8  -7   1        1.85       -2.21      4.16 o 
   9  -7   1      166.54      202.22     11.43 o 
  10  -7   1       39.54       38.65      7.54 o 
  11  -7   1        5.13       14.55      5.98 o 
 -10  -6   1        0.35        0.78      2.86 o 
  -9  -6   1       20.10       28.06      4.16 o 
  -8  -6   1      182.37      221.19      7.93 o 
  -7  -6   1      444.79      452.90     18.77 o 
  -6  -6   1       72.58       75.74      4.68 o 
  -5  -6   1        0.00       -1.73      5.98 o 
  -4  -6   1      477.96      526.04     15.20 o 
  -3  -6   1        9.14       14.36      3.70 o 
  -2  -6   1     1110.77     1236.69     18.90 o 
  -1  -6   1      152.12      148.56      6.17 o 
   0  -6   1      147.34      169.28      6.11 o 
   1  -6   1      467.50      593.92     11.04 o 
   2  -6   1      474.45      544.94     10.59 o 
   3  -6   1        7.68       22.02      2.73 o 
   4  -6   1        0.01        0.52      2.14 o 
   5  -6   1        1.25        2.99      2.27 o 
   6  -6   1      260.90      268.41     37.87 o 
   7  -6   1       19.70       13.06      3.25 o 
   8  -6   1       93.56      108.74      7.67 o 
   9  -6   1       32.16       41.51      6.50 o 
  10  -6   1        4.13        1.36      4.68 o 
  11  -6   1       23.59       39.11      7.41 o 
 -11  -5   1       11.00       17.08      4.16 o 
 -10  -5   1       18.24       27.74      4.16 o 
  -9  -5   1      134.87      166.43      9.74 o 
  -8  -5   1       28.60       26.57      3.64 o 
  -7  -5   1       64.85       73.34      5.00 o 
  -6  -5   1       10.58       15.46      3.31 o 
  -5  -5   1        8.56        6.76      2.79 o 
  -4  -5   1        2.55        5.65      2.60 o 
  -3  -5   1        0.61        1.43      3.90 o 
  -2  -5   1       11.44       18.38      3.70 o 
  -1  -5   1       39.40       29.88      3.44 o 
   0  -5   1      151.01      150.25      4.94 o 
   1  -5   1     1635.05     1706.93     18.19 o 
   2  -5   1     2722.77     3665.19     30.66 o 
   3  -5   1      266.97      389.37      6.50 o 
   4  -5   1      306.13      390.60      6.56 o 
   5  -5   1        7.72        4.61      2.27 o 
   6  -5   1      239.50      171.43     20.92 o 
   7  -5   1       33.63       16.89      4.68 o 
   8  -5   1       82.17       63.34     15.59 o 
   9  -5   1        2.35        0.97      4.29 o 
  10  -5   1        5.51       10.13      4.87 o 
  11  -5   1       94.85      110.56      9.68 o 
 -11  -4   1        0.08        0.26      2.99 o 
 -10  -4   1       15.83       20.40      3.25 o 
  -9  -4   1       19.05       19.29      3.31 o 
  -8  -4   1       20.84       23.58      3.25 o 
  -7  -4   1      355.83      380.01     15.01 o 
  -6  -4   1       11.03        9.16      2.66 o 
  -5  -4   1      858.00      887.15     12.67 o 
  -4  -4   1     1524.46     1684.07     15.53 o 
  -3  -4   1      344.08      328.30      7.21 o 
  -2  -4   1      297.20      230.67      7.47 o 
  -1  -4   1       61.65       46.32      3.31 o 
   0  -4   1     1372.86     1712.91     18.32 o 
   1  -4   1      467.77      537.34      8.64 o 
   2  -4   1      226.95      321.35      7.08 o 
   3  -4   1      149.65      190.40     13.38 o 
   4  -4   1     3234.42     3898.65     22.48 o 
   5  -4   1      230.22      227.42      5.13 o 
   6  -4   1     1301.69     1159.00     33.84 o 
   7  -4   1      192.98      136.74      7.41 o 
   8  -4   1      540.05      373.52     45.08 o 
   9  -4   1       54.08       53.79      6.24 o 
  10  -4   1       12.02        8.12      4.74 o 
  11  -4   1       19.30       24.88      6.24 o 
  12  -4   1        1.62        0.32      5.65 o 
 -11  -3   1        8.82        9.74      4.48 o 
 -10  -3   1        8.69       12.08      2.92 o 
  -9  -3   1      146.24      149.41      6.11 o 
  -8  -3   1       36.25       38.33      3.64 o 
  -7  -3   1      115.66       98.48      4.74 o 
  -6  -3   1       15.24       10.98      2.60 o 
  -5  -3   1        1.38        0.78      2.08 o 
  -4  -3   1       66.76       50.73      2.92 o 
  -3  -3   1     1153.65     1166.80     10.98 o 
  -2  -3   1        0.01       -1.95      2.73 o 
  -1  -3   1     6046.76     5254.81     37.22 o 
   0  -3   1     4497.26     4815.36     34.23 o 
   1  -3   1     3758.32     4896.36     33.91 o 
   2  -3   1      145.12       86.59      2.73 o 
   3  -3   1     2854.57     3076.92     17.47 o 
   4  -3   1       20.12       14.94      1.69 o 
   5  -3   1     1835.12     1531.48     11.95 o 
   6  -3   1     1016.63      994.98     11.17 o 
   7  -3   1      143.15      123.03      4.16 o 
   8  -3   1      481.54      378.65      9.81 o 
   9  -3   1        0.00       -0.45      2.14 o 
  10  -3   1       70.56       84.84      7.80 o 
  11  -3   1        0.17       -1.23      4.42 o 
  12  -3   1        1.68       -2.66      4.42 o 
 -12  -2   1       18.33       20.79      5.00 o 
 -11  -2   1        1.34       -1.36      3.83 o 
 -10  -2   1       23.68       30.99      3.70 o 
  -9  -2   1       37.57       49.69      3.96 o 
  -8  -2   1      297.42      304.01      8.64 o 
  -7  -2   1      145.39      134.21      5.13 o 
  -6  -2   1       84.29       92.70      4.16 o 
  -5  -2   1      390.55      376.19     23.16 o 
  -4  -2   1        0.45        0.84      0.81 o 
  -3  -2   1     2033.63     2238.49     16.11 o 
  -2  -2   1     2609.14     2680.80     54.24 o 
  -1  -2   1     5041.99     6161.64     43.00 o 
   0  -2   1     2085.86     2190.49     17.80 o 
   1  -2   1     6353.97     7557.94     34.88 o 
   2  -2   1     1124.50     1207.33      8.25 o 
   3  -2   1     1985.80     1821.52     11.30 o 
   4  -2   1      508.21      429.19      5.33 o 
   5  -2   1       99.14       88.86      3.12 o 
   6  -2   1      385.81      334.28      5.85 o 
   7  -2   1       52.46       54.44      3.05 o 
   8  -2   1       57.48       55.93      3.51 o 
   9  -2   1       52.96       37.68      2.92 o 
  10  -2   1      104.21      126.35      8.57 o 
  11  -2   1        2.97        0.97      3.70 o 
  12  -2   1       31.28       47.23      6.69 o 
 -12  -1   1        6.07        5.00      3.96 o 
 -11  -1   1       93.86       93.41      7.99 o 
 -10  -1   1        0.16        1.17      3.70 o 
  -9  -1   1       95.00       91.27      5.00 o 
  -8  -1   1       28.91       38.98      3.51 o 
  -7  -1   1      202.67      228.79     13.19 o 
  -6  -1   1      585.85      676.16     26.44 o 
  -5  -1   1       61.97       58.33      2.86 o 
  -4  -1   1        4.37        5.20      1.07 o 
  -3  -1   1      341.70      363.96      3.31 o 
  -2  -1   1     2352.60     2628.43    173.80 o 
  -1  -1   1        1.74        0.45      1.17 o 
   0  -1   1     3772.82     3956.99     33.71 o 
   1  -1   1      144.14      183.96      2.08 o 
   2  -1   1     1221.90     1286.45     16.50 o 
   3  -1   1        6.49        3.77      1.43 o 
   4  -1   1      464.02      391.57      7.34 o 
   5  -1   1        4.45       -0.52      1.62 o 
   6  -1   1      361.56      342.14      6.04 o 
   7  -1   1       10.18       17.08      2.34 o 
   8  -1   1      119.04       82.89      3.70 o 
   9  -1   1      125.64      117.97      4.68 o 
  10  -1   1       18.62       13.32      2.60 o 
  11  -1   1        0.00       -1.43      3.44 o 
  12  -1   1        2.74        2.60      4.42 o 
 -12   0   1       24.13       20.40      5.33 o 
 -11   0   1        8.35        7.15      4.09 o 
 -10   0   1      110.83       94.52      7.02 o 
  -9   0   1       72.92       59.11      3.77 o 
  -8   0   1      584.98      455.36     10.13 o 
  -7   0   1       99.06       64.57      4.03 o 
  -6   0   1       10.33       10.39      1.62 o 
  -5   0   1      115.37       65.54     17.21 o 
  -4   0   1     2273.48     2136.19    314.43 o 
  -3   0   1       45.79       45.64      3.64 o 
  -2   0   1      228.43      237.39      2.41 o 
  -1   0   1     8034.19     7040.55    125.66 o 
   1   0   1     8710.18     8588.32     49.95 o 
   2   0   1     1067.19     1291.52     30.14 o 
   3   0   1     3188.21     3521.05     18.90 o 
   4   0   1      845.32      909.95     11.82 o 
   5   0   1      615.76      742.68      8.38 o 
   6   0   1      237.48      228.85      4.94 o 
   7   0   1      338.48      306.93      6.43 o 
   8   0   1      329.82      271.14      6.37 o 
   9   0   1       35.79       33.26      3.12 o 
  10   0   1       78.24       81.39      4.35 o 
  11   0   1       20.82       24.36      5.20 o 
  12   0   1       18.16       37.48      6.24 o 
 -12   1   1        0.36        1.10      3.90 o 
 -11   1   1       85.77       93.74      8.05 o 
 -10   1   1        8.62        7.41      4.03 o 
  -9   1   1      178.77      138.36      7.99 o 
  -8   1   1       55.74       43.98      2.99 o 
  -7   1   1        0.42        2.99      1.88 o 
  -6   1   1       19.46       21.63      2.14 o 
  -5   1   1      554.24      531.17      6.76 o 
  -4   1   1     3733.43     4009.16     69.67 o 
  -3   1   1      339.21      283.88     20.88 o 
  -2   1   1      428.83      469.26     29.59 o 
  -1   1   1      804.78      745.52    106.73 o 
   0   1   1    14296.41     8731.91    217.97 o 
   1   1   1      771.36      785.16      4.74 o 
   2   1   1       56.98       38.00      2.08 o 
   3   1   1      421.63      456.73      5.72 o 
   4   1   1     3769.59     4061.57     55.22 o 
   5   1   1      178.59      151.22      4.09 o 
   6   1   1        0.18        0.71      2.01 o 
   7   1   1       35.32       37.03      3.12 o 
   8   1   1        4.95        0.45      2.27 o 
   9   1   1       14.31       15.98      2.66 o 
  10   1   1       30.96       25.27      3.18 o 
  11   1   1        3.32        2.79      2.60 o 
  12   1   1        4.62        9.74      5.07 o 
 -12   2   1        5.92       10.72      4.81 o 
 -11   2   1        3.58        0.97      4.29 o 
 -10   2   1        0.60       -0.84      3.64 o 
  -9   2   1      541.02      505.38     14.49 o 
  -8   2   1      203.58      165.26      4.81 o 
  -7   2   1      266.31      248.92      5.13 o 
  -6   2   1     2204.53     2093.44     47.74 o 
  -5   2   1     2007.30     1945.40     50.15 o 
  -4   2   1      680.93      570.73     20.92 o 
  -3   2   1     4410.71     4487.45     30.69 o 
  -2   2   1     1234.89     1138.40     23.97 o 
  -1   2   1      521.05      506.60     52.58 o 
   0   2   1      664.06      667.15     32.32 o 
   1   2   1     5682.00     5722.11     24.46 o 
   2   2   1      103.70       96.85      1.69 o 
   3   2   1      383.32      461.08      8.05 o 
   4   2   1     1401.57     1656.52     13.58 o 
   5   2   1       72.08       96.33      3.70 o 
   6   2   1      371.63      404.50      8.44 o 
   7   2   1       70.31       64.83      3.83 o 
   8   2   1        7.09        5.13      2.47 o 
   9   2   1        7.75        7.08      2.60 o 
  10   2   1        9.81        6.89      2.66 o 
  11   2   1       31.39       49.63      4.35 o 
 -12   3   1        2.77        2.86      3.64 o 
 -11   3   1        2.95        2.08      4.48 o 
 -10   3   1        6.25        5.91      3.70 o 
  -9   3   1        3.86       -0.97      2.92 o 
  -8   3   1        5.55        2.27      2.99 o 
  -7   3   1      197.50      208.84      4.81 o 
  -6   3   1      991.67      922.68     13.45 o 
  -5   3   1      963.69      991.60      9.74 o 
  -4   3   1     1820.56     1813.47     11.50 o 
  -3   3   1      269.44      335.64      5.13 o 
  -2   3   1     2812.21     2760.64     22.22 o 
  -1   3   1     7102.18     7872.69    159.08 o 
   0   3   1     7068.82     7836.27     84.93 o 
   1   3   1     3220.78     3194.95    113.68 o 
   2   3   1      229.76      203.73      4.15 o 
   3   3   1      975.13     1046.30     10.39 o 
   4   3   1     1978.90     2032.05     34.69 o 
   5   3   1       17.27       10.33      2.34 o 
   6   3   1       23.39       19.88      2.79 o 
   7   3   1      302.87      309.47      7.67 o 
   8   3   1        0.94        3.25      2.73 o 
   9   3   1       18.02       22.80      3.12 o 
  10   3   1        0.30        0.00      2.21 o 
  11   3   1        1.21        2.21      2.92 o 
 -12   4   1        1.42        4.55      5.46 o 
 -11   4   1        0.61        0.06      3.90 o 
 -10   4   1       20.32       28.52      5.39 o 
  -9   4   1       77.95       83.08      6.69 o 
  -8   4   1       12.74        9.81      4.55 o 
  -7   4   1       49.07       46.84      2.79 o 
  -6   4   1        3.97        3.12      1.88 o 
  -5   4   1      689.99      686.75      7.21 o 
  -4   4   1       47.55       60.80      2.40 o 
  -3   4   1      177.05      177.27      5.72 o 
  -2   4   1        5.18        3.70      2.27 o 
  -1   4   1     2378.40     2610.51     22.61 o 
   0   4   1      119.06      112.25      4.55 o 
   1   4   1      986.85      950.37      9.18 o 
   2   4   1      276.90      296.56      8.15 o 
   3   4   1      191.96      185.21      5.07 o 
   4   4   1        5.60        5.52      2.01 o 
   5   4   1        0.11        0.39      2.01 o 
   6   4   1      132.86      119.85      6.37 o 
   7   4   1       86.24       85.68      4.55 o 
   8   4   1        1.98        3.64      2.66 o 
   9   4   1       55.16       68.40      4.74 o 
  10   4   1       25.59       26.11      3.64 o 
  11   4   1       55.37       70.35      5.07 o 
 -12   5   1       12.46       12.60      5.46 o 
 -11   5   1        2.95        6.37      4.87 o 
 -10   5   1      101.85       87.37      7.54 o 
  -9   5   1       62.73       77.11      7.54 o 
  -8   5   1       77.16       73.99      6.82 o 
  -7   5   1       33.36       25.59      4.29 o 
  -6   5   1      258.31      258.28      5.00 o 
  -5   5   1      351.16      390.08      6.04 o 
  -4   5   1      696.03      991.02     44.82 o 
  -3   5   1      342.21      498.89     20.85 o 
  -2   5   1        0.20        5.72      2.14 o 
  -1   5   1     1148.09     1166.08     15.07 o 
   0   5   1        1.79        3.64      2.21 o 
   1   5   1        2.47        3.07      1.62 o 
   2   5   1       58.87       54.75      3.15 o 
   3   5   1       19.23       26.75      2.59 o 
   4   5   1      173.88      157.95      5.43 o 
   5   5   1      290.74      289.46      6.82 o 
   6   5   1        0.15       -0.45      2.27 o 
   7   5   1      118.12      119.78      5.26 o 
   8   5   1        0.41       -1.49      2.27 o 
   9   5   1        0.20        1.56      2.86 o 
  10   5   1        2.80        7.34      3.18 o 
 -11   6   1        0.47       -3.44      4.61 o 
 -10   6   1       80.53       97.11      8.25 o 
  -9   6   1       72.06       68.53      6.82 o 
  -8   6   1       17.59       12.80      3.70 o 
  -7   6   1      862.68      826.67     17.60 o 
  -6   6   1        0.85        3.38      2.40 o 
  -5   6   1       84.05       85.29      3.64 o 
  -4   6   1      197.57      194.55      4.87 o 
  -3   6   1      358.80      398.13      9.81 o 
  -2   6   1      934.22      980.69     14.88 o 
  -1   6   1       48.36       40.27      4.09 o 
   0   6   1      370.42      454.26     10.13 o 
   1   6   1      208.54      278.29      8.64 o 
   2   6   1      119.86       83.21      3.80 o 
   3   6   1       79.71       79.12      4.37 o 
   4   6   1       28.96       29.93      3.99 o 
   5   6   1       28.74       33.35      3.99 o 
   6   6   1       38.30       38.40      4.70 o 
   7   6   1      128.07      158.25     10.85 o 
   8   6   1       76.49       82.89      5.39 o 
   9   6   1        0.01        2.21      2.73 o 
  10   6   1        9.05       22.41      4.09 o 
 -11   7   1        0.15       -4.55      4.42 o 
 -10   7   1       17.25       17.15      5.39 o 
  -9   7   1        0.15       -1.49      3.70 o 
  -8   7   1        2.51       -6.43      4.29 o 
  -7   7   1       15.86       20.72      5.07 o 
  -6   7   1       17.76       17.99      4.61 o 
  -5   7   1        1.11        1.75      2.34 o 
  -4   7   1       63.43       77.76      3.90 o 
  -3   7   1        3.15        2.27      3.38 o 
  -2   7   1     1891.35     1960.66     22.61 o 
  -1   7   1      278.52      322.39      9.16 o 
   0   7   1     1317.81     1526.61     21.63 o 
   1   7   1       75.19       72.43      5.46 o 
   3   7   1     1310.21     1230.45     19.49 o 
   4   7   1       85.73       96.67      5.10 o 
   5   7   1      259.39      293.24      8.68 o 
   6   7   1      206.11      239.33     19.49 o 
   7   7   1      182.18      263.22     13.77 o 
   8   7   1        0.18       -0.06      4.48 o 
   9   7   1       30.64       44.29      5.87 o 
  10   7   1        2.45        5.18      4.63 o 
 -11   8   1        9.70       15.27      6.76 o 
 -10   8   1      126.40      174.94     11.69 o 
  -9   8   1        3.66        5.72      4.74 o 
  -8   8   1        0.07       -0.52      3.70 o 
  -7   8   1      336.91      386.83     13.38 o 
  -6   8   1      170.76      174.16      8.64 o 
  -5   8   1       58.78       70.35      4.22 o 
  -4   8   1      506.90      651.74     10.33 o 
  -3   8   1      204.34      164.15      7.41 o 
  -2   8   1      251.11      242.04      8.64 o 
  -1   8   1       19.19       10.13      3.25 o 
   0   8   1      201.03      175.26      8.12 o 
   1   8   1        1.35        3.90      3.38 o 
   2   8   1       52.56       50.54      5.39 o 
   3   8   1       67.66       53.46      5.72 o 
   4   8   1       57.82       75.79      5.02 o 
   5   8   1      117.47      117.65      6.63 o 
   6   8   1      148.69      192.43      8.18 o 
   7   8   1        0.22       -2.23      3.79 o 
   8   8   1      172.67      221.43      9.26 o 
   9   8   1        1.46       -1.45      3.96 o 
 -10   9   1        0.83        1.30      4.74 o 
  -9   9   1        9.87       12.93      6.04 o 
  -8   9   1        2.19        5.98      4.61 o 
  -7   9   1        0.28        0.19      4.42 o 
  -6   9   1      148.28      157.40      9.35 o 
  -5   9   1      409.57      406.71     12.67 o 
  -4   9   1       30.94       33.13      3.57 o 
  -3   9   1      182.85      167.33      7.86 o 
  -2   9   1      750.38      735.34     15.01 o 
  -1   9   1       17.86       18.58      3.83 o 
   0   9   1       44.72       36.25      4.87 o 
   1   9   1       25.90       26.44      5.13 o 
   2   9   1        7.22       10.13      4.16 o 
   3   9   1      195.16      200.40     10.13 o 
   4   9   1        1.73        2.99      5.20 o 
   5   9   1        0.85        0.97      4.35 o 
   6   9   1       72.06      103.23      6.89 o 
   7   9   1       19.54       22.95      4.59 o 
   8   9   1       13.47       13.17      5.27 o 
 -10  10   1       41.99       48.52      8.12 o 
  -9  10   1       31.18       42.29      7.21 o 
  -8  10   1        6.74       13.71      6.37 o 
  -7  10   1        5.05       10.65      4.94 o 
  -6  10   1       95.50       83.73      6.17 o 
  -5  10   1       10.51       12.67      4.29 o 
  -4  10   1      182.45      189.94      9.42 o 
  -3  10   1       51.14       43.78      5.46 o 
  -2  10   1       48.33       50.21      5.65 o 
  -1  10   1        4.08        5.91      4.35 o 
   0  10   1      113.63       96.85      6.56 o 
   1  10   1       47.10       53.07      6.37 o 
   2  10   1       21.96        9.61      4.42 o 
   3  10   1        5.81        9.61      4.74 o 
   4  10   1        0.04        0.13      5.39 o 
   5  10   1        5.59        4.48      4.61 o 
   6  10   1        2.84        5.33      6.56 o 
   7  10   1        5.87        9.35      5.78 o 
  -9  11   1       60.14       70.48      8.70 o 
  -8  11   1        2.56        1.75      4.87 o 
  -7  11   1       43.83       42.03      6.56 o 
  -6  11   1        8.60        3.44      2.53 o 
  -5  11   1        0.96        2.73      3.25 o 
  -4  11   1      146.90      165.65      9.16 o 
  -3  11   1        2.71        3.44      3.96 o 
  -2  11   1        0.34       -1.75      2.99 o 
  -1  11   1       14.74       10.52      3.77 o 
   0  11   1        1.20       -3.96      3.77 o 
   1  11   1       53.61       50.67      6.95 o 
   2  11   1        4.31        1.36      4.61 o 
   3  11   1       29.58       35.60      6.37 o 
   4  11   1        0.25        2.47      5.46 o 
   5  11   1        6.40       10.26      6.63 o 
   6  11   1       10.31       10.72      7.02 o 
   7  11   1       17.97       21.57      6.82 o 
  -8  12   1       17.95       30.40      6.82 o 
  -7  12   1        9.95       12.54      5.65 o 
  -6  12   1       19.06       29.82      5.91 o 
  -5  12   1       53.40       58.79      6.76 o 
  -4  12   1        0.69       -0.45      4.16 o 
  -3  12   1      160.24      142.39      8.31 o 
  -2  12   1       26.90       20.14      4.09 o 
  -1  12   1       35.17       32.48      4.81 o 
   0  12   1        7.25        4.61      4.03 o 
   1  12   1        2.73       -0.52      4.22 o 
   2  12   1        1.50        0.00      4.03 o 
   3  12   1        1.12       -0.71      4.68 o 
   4  12   1        2.21        2.27      5.91 o 
   5  12   1        5.52        6.76      5.59 o 
  -7  13   1        0.15        1.56      4.35 o 
  -6  13   1        8.42        9.94      5.13 o 
  -5  13   1       34.87       27.80      5.72 o 
  -4  13   1        3.04        4.03      4.61 o 
  -3  13   1      168.25      144.40      8.77 o 
  -2  13   1       16.38       12.08      4.74 o 
  -1  13   1       57.04       58.33      6.17 o 
   0  13   1       12.81       16.17      4.35 o 
   1  13   1       22.96       25.40      5.85 o 
   2  13   1       66.03       64.70      7.34 o 
   3  13   1        5.89        2.53      5.46 o 
   4  13   1       42.45       44.50      7.15 o 
  -5  14   1       19.63       17.28      4.87 o 
  -4  14   1       16.77       18.97      5.72 o 
  -3  14   1        5.99        1.49      4.35 o 
  -2  14   1        0.23       -1.36      3.83 o 
  -1  14   1        1.16        0.45      4.48 o 
   0  14   1        0.93       -1.88      3.90 o 
   1  14   1        3.97        2.79      4.09 o 
   2  14   1        4.07        8.31      5.46 o 
  -3 -14   2        0.34        0.19      5.33 o 
  -2 -14   2        4.91       -1.82      5.39 o 
  -1 -14   2       11.04       10.13      4.87 o 
   0 -14   2        0.28        1.62      4.35 o 
   1 -14   2        0.11       -2.14      4.16 o 
   2 -14   2       29.80       30.86      5.07 o 
   3 -14   2        9.78       13.51      3.51 o 
   4 -14   2       14.18       19.62      3.83 o 
   5 -14   2       34.00       49.17      7.02 o 
  -4 -13   2       13.38       15.40      6.24 o 
  -3 -13   2       43.57       35.60      5.72 o 
  -2 -13   2       26.47       28.52      6.04 o 
  -1 -13   2       76.61       67.69      6.89 o 
   0 -13   2        0.50       -0.58      4.03 o 
   1 -13   2       32.10       29.30      4.74 o 
   2 -13   2      117.53       90.36      7.28 o 
   3 -13   2       24.18       21.37      3.83 o 
   4 -13   2       13.40       12.34      3.77 o 
   5 -13   2       76.60       87.24      8.18 o 
   6 -13   2       26.43       25.53      6.11 o 
   7 -13   2        7.06       10.13      6.11 o 
  -6 -12   2        5.06       11.43      6.43 o 
  -5 -12   2        0.81        3.83      4.87 o 
  -4 -12   2       13.58       12.93      5.07 o 
  -3 -12   2        6.40        5.13      3.83 o 
  -2 -12   2       19.25       14.23      4.61 o 
  -1 -12   2       17.96       14.36      5.13 o 
   0 -12   2        5.95        5.39      4.09 o 
   1 -12   2        0.00        1.95      4.03 o 
   2 -12   2        0.12        2.60      4.09 o 
   3 -12   2      108.77       85.55      4.94 o 
   4 -12   2       14.38        8.77      3.64 o 
   5 -12   2       63.87       59.57      5.07 o 
   6 -12   2        0.96        2.01      4.48 o 
   7 -12   2       26.48       33.65      7.08 o 
   8 -12   2        4.12       15.14      6.63 o 
  -7 -11   2        1.81       -0.32      7.08 o 
  -6 -11   2        1.30        3.12      5.00 o 
  -5 -11   2        4.47        4.09      5.07 o 
  -4 -11   2       44.08       51.51      7.60 o 
  -3 -11   2       44.35       49.43      6.50 o 
  -2 -11   2       15.50       15.66      4.03 o 
  -1 -11   2       43.52       43.33      5.78 o 
   0 -11   2      108.31      112.12      7.41 o 
   1 -11   2       78.76       68.79      6.30 o 
   2 -11   2        6.06        2.08      4.03 o 
   3 -11   2      225.17      200.20      6.95 o 
   4 -11   2        5.62        2.27      3.18 o 
   5 -11   2       67.02       58.59      4.74 o 
   6 -11   2        0.31       -2.01      3.38 o 
   7 -11   2      104.13      110.50      9.29 o 
   8 -11   2        2.29       -0.39      6.43 o 
   9 -11   2        1.37        4.22      5.91 o 
  -8 -10   2        7.50       10.65      8.51 o 
  -7 -10   2        1.00        0.00      6.89 o 
  -6 -10   2       13.33        8.96      6.50 o 
  -5 -10   2       57.64       58.72      7.15 o 
  -4 -10   2       46.61       51.90      7.15 o 
  -3 -10   2       75.02       73.01      7.47 o 
  -2 -10   2       82.62       92.96      7.99 o 
  -1 -10   2       72.38       80.81      6.69 o 
   0 -10   2      178.26      152.78      7.67 o 
   1 -10   2      250.95      218.39      9.16 o 
   2 -10   2      222.22      229.83      9.55 o 
   3 -10   2       30.27       33.00      3.83 o 
   4 -10   2      337.58      335.58      8.83 o 
   5 -10   2       21.87       16.82      3.44 o 
   6 -10   2      139.66      175.19      7.08 o 
   7 -10   2       23.44       27.54      6.24 o 
   8 -10   2        3.99        6.17      5.59 o 
   9 -10   2       55.06       92.18     10.13 o 
  -9  -9   2        6.82        6.89      7.80 o 
  -8  -9   2       11.47       12.86      6.24 o 
  -7  -9   2        6.11       10.59      6.50 o 
  -6  -9   2      141.69      179.74     11.89 o 
  -5  -9   2       12.23       18.12      6.56 o 
  -4  -9   2      382.61      383.13     14.23 o 
  -3  -9   2      398.20      363.32     12.99 o 
  -2  -9   2       14.14       10.26      3.90 o 
  -1  -9   2      369.81      288.48      9.29 o 
   0  -9   2       17.27       15.66      4.42 o 
   1  -9   2      433.26      401.32     11.17 o 
   2  -9   2        0.99       -1.17      2.86 o 
   3  -9   2       41.36       34.36      3.64 o 
   4  -9   2        4.81        7.60      3.18 o 
   5  -9   2        8.05        6.95      3.51 o 
   6  -9   2       51.61       60.87      4.61 o 
   7  -9   2        4.46        5.85      3.70 o 
   8  -9   2        2.32        2.21      5.07 o 
   9  -9   2       11.18       11.82      5.98 o 
  10  -9   2       15.78       16.50      7.08 o 
  -9  -8   2       21.78       45.73     10.46 o 
  -8  -8   2        5.71        8.51      6.43 o 
  -7  -8   2        2.46        6.37      7.08 o 
  -6  -8   2        0.33       -0.19      5.46 o 
  -5  -8   2       38.58       38.98      6.69 o 
  -4  -8   2       27.24       34.75      6.56 o 
  -3  -8   2       38.24       32.61      5.33 o 
  -2  -8   2      219.96      207.80      9.29 o 
  -1  -8   2       17.01       22.35      4.94 o 
   0  -8   2        5.25        4.81      3.70 o 
   1  -8   2      695.43      693.18     13.58 o 
   2  -8   2      127.28      154.34      7.28 o 
   3  -8   2      855.96      872.66     11.76 o 
   4  -8   2       97.65      121.93      5.39 o 
   5  -8   2       45.74       43.72      3.77 o 
   6  -8   2      498.40      601.33     11.17 o 
   7  -8   2       16.19       13.19      3.90 o 
   8  -8   2       45.28       59.05      7.60 o 
   9  -8   2      145.17      192.02     11.30 o 
  10  -8   2       14.53       20.92      6.82 o 
 -10  -7   2       10.02       15.66      4.87 o 
  -9  -7   2        0.01        3.51      4.29 o 
  -8  -7   2        7.44        6.56      4.61 o 
  -7  -7   2      144.71      155.64      9.29 o 
  -6  -7   2      106.99      119.52      9.68 o 
  -5  -7   2      204.64      266.07     12.86 o 
  -4  -7   2      183.05      171.49      9.03 o 
  -3  -7   2      212.16      242.23     10.46 o 
  -2  -7   2        2.47        1.30      3.70 o 
  -1  -7   2       58.90       59.11      4.94 o 
   0  -7   2        8.94        4.03      3.12 o 
   1  -7   2       61.97       44.43      4.22 o 
   2  -7   2       98.14      126.67      6.11 o 
   3  -7   2       65.05       85.68      4.03 o 
   4  -7   2        0.75        1.04      2.53 o 
   5  -7   2        0.84        2.79      2.86 o 
   6  -7   2      968.19     1169.98     14.68 o 
   7  -7   2       11.00        6.82      2.99 o 
   8  -7   2       58.55       63.34      4.29 o 
   9  -7   2      163.98      208.00     11.69 o 
  10  -7   2        0.01        2.66      5.98 o 
  11  -7   2       94.63      133.75     11.56 o 
 -10  -6   2       30.04       54.70      5.39 o 
  -9  -6   2       19.40       30.27      4.09 o 
  -8  -6   2       57.73       62.69      5.13 o 
  -7  -6   2       22.83       26.44      5.78 o 
  -6  -6   2       44.42       52.75      5.98 o 
  -5  -6   2       95.83       80.29      6.56 o 
  -4  -6   2        0.45       -0.39      4.68 o 
  -3  -6   2       97.80       90.03      5.72 o 
  -2  -6   2       16.58       27.54      3.83 o 
  -1  -6   2      188.72      216.57      7.73 o 
   0  -6   2      188.28      106.08      4.74 o 
   1  -6   2      102.17      130.50      5.46 o 
   2  -6   2      365.70      467.51      9.81 o 
   3  -6   2        1.70        4.94      2.08 o 
   4  -6   2       47.73       54.05      3.64 o 
   5  -6   2       38.48       60.09      3.64 o 
   6  -6   2       38.80       39.95      3.70 o 
   7  -6   2       25.27       27.22      3.18 o 
   8  -6   2        0.17        1.69      2.60 o 
   9  -6   2       58.85       67.04      8.12 o 
  10  -6   2       13.55       12.15      5.72 o 
  11  -6   2        0.99        4.29      5.59 o 
 -11  -5   2        1.11        3.44      4.48 o 
 -10  -5   2       14.09       20.66      4.03 o 
  -9  -5   2        1.15        1.56      2.53 o 
  -8  -5   2        6.26        6.43      3.25 o 
  -7  -5   2      504.96      554.10     14.03 o 
  -6  -5   2       95.75      110.37      5.07 o 
  -5  -5   2      210.76      206.77      9.42 o 
  -4  -5   2      218.84      205.86      8.25 o 
  -3  -5   2       85.29       86.92      6.30 o 
  -2  -5   2      143.58      258.21      7.93 o 
  -1  -5   2      696.95      756.06     12.73 o 
   0  -5   2       32.68       69.51      4.42 o 
   1  -5   2      415.48      528.83      9.48 o 
   2  -5   2        1.05        4.03      2.21 o 
   3  -5   2      109.99      107.31      3.83 o 
   4  -5   2      244.66      273.02      5.91 o 
   5  -5   2      143.48      172.73      5.52 o 
   6  -5   2       19.02       19.49      2.73 o 
   7  -5   2       76.08       63.72      3.70 o 
   8  -5   2       14.94       15.91      2.92 o 
   9  -5   2       67.97       73.47      4.09 o 
  10  -5   2       26.50       29.69      5.85 o 
  11  -5   2       11.13       11.24      5.20 o 
 -11  -4   2        0.11       -0.19      2.99 o 
 -10  -4   2       11.26       23.06      4.03 o 
  -9  -4   2      131.95      181.11      7.41 o 
  -8  -4   2       41.04       56.58      4.81 o 
  -7  -4   2        1.70       -2.40      2.99 o 
  -6  -4   2       68.62       84.71      4.22 o 
  -5  -4   2       10.61       13.97      2.60 o 
  -4  -4   2      386.96      464.46     12.02 o 
  -3  -4   2      230.81      249.64      8.44 o 
  -2  -4   2       17.71       13.38      3.38 o 
  -1  -4   2      262.71      243.92      6.76 o 
   0  -4   2      194.61      158.63      5.20 o 
   1  -4   2        7.73       13.12      2.27 o 
   2  -4   2       37.97       89.97      2.99 o 
   3  -4   2      948.33     1195.64     10.46 o 
   4  -4   2      461.93      582.10      7.67 o 
   5  -4   2     2047.79     1838.15     46.32 o 
   6  -4   2       88.40       95.49      3.83 o 
   7  -4   2      887.21      850.12     29.82 o 
   8  -4   2       11.30       11.76      2.66 o 
   9  -4   2        1.01       -1.49      2.27 o 
  10  -4   2       27.25       27.87      5.20 o 
  11  -4   2       30.90       26.70      6.30 o 
 -11  -3   2        4.58        1.69      4.22 o 
 -10  -3   2        3.34        6.69      3.12 o 
  -9  -3   2       23.92       35.53      3.83 o 
  -8  -3   2       36.12       41.51      4.16 o 
  -7  -3   2     1228.62     1424.81     21.96 o 
  -6  -3   2      224.47      230.61      6.37 o 
  -5  -3   2     2522.38     2919.40     19.55 o 
  -4  -3   2       93.10       91.40      3.70 o 
  -3  -3   2      811.29      705.91     12.73 o 
  -2  -3   2      742.70      851.74     13.45 o 
  -1  -3   2      542.51      544.88      9.09 o 
   0  -3   2    10873.67    11671.99     72.30 o 
   1  -3   2       24.50       14.16      2.01 o 
   2  -3   2      663.69      715.46     14.55 o 
   3  -3   2      219.57      260.68      4.35 o 
   4  -3   2       58.57       85.16      2.86 o 
   5  -3   2     1457.46     1610.86     13.06 o 
   6  -3   2      389.43      409.05      8.57 o 
   7  -3   2       15.88       11.50      2.40 o 
   8  -3   2      534.89      465.43     11.37 o 
   9  -3   2       21.06       11.50      2.40 o 
  10  -3   2      162.88      140.57      9.22 o 
  11  -3   2        8.53        3.38      4.35 o 
 -12  -2   2        3.38       -0.19      3.96 o 
 -11  -2   2       80.46       88.99      7.73 o 
 -10  -2   2       52.87       61.13      6.50 o 
  -9  -2   2        3.02        3.12      2.73 o 
  -8  -2   2      475.06      511.03     10.98 o 
  -7  -2   2      466.11      516.62      8.96 o 
  -6  -2   2       38.58       28.97      3.12 o 
  -5  -2   2     1457.68     1554.48     41.41 o 
  -4  -2   2      109.69       95.66      2.25 o 
  -3  -2   2     1986.07     2240.12     25.27 o 
  -2  -2   2      122.05      144.92      5.59 o 
  -1  -2   2      245.02      333.05      6.89 o 
   0  -2   2     5110.96     5774.09     39.56 o 
   1  -2   2    13589.97    16075.06     70.03 o 
   2  -2   2     2064.95     1933.70     11.56 o 
   3  -2   2     1640.22     1798.59     33.58 o 
   4  -2   2      115.56      165.32      3.64 o 
   5  -2   2     1364.59     1197.20     10.52 o 
   6  -2   2     1415.52     1419.10     12.60 o 
   7  -2   2      444.89      350.07      6.50 o 
   8  -2   2      213.56      176.88      7.28 o 
   9  -2   2       20.50       16.37      2.47 o 
  10  -2   2       20.81       15.85      2.53 o 
  11  -2   2       10.77        2.47      4.16 o 
  12  -2   2        0.21        1.49      5.00 o 
 -12  -1   2        1.20        2.14      3.96 o 
 -11  -1   2       19.41       23.00      5.39 o 
 -10  -1   2        0.86       -0.52      3.44 o 
  -9  -1   2      222.84      156.75     12.08 o 
  -8  -1   2      808.76      584.96     47.49 o 
  -7  -1   2      972.84      631.92     81.52 o 
  -6  -1   2     1972.28     1954.56    110.53 o 
  -5  -1   2       44.21       50.94      1.94 o 
  -4  -1   2     1945.56     1977.88     12.70 o 
  -3  -1   2       15.77       82.17     20.10 o 
  -2  -1   2     1419.63     1564.02     16.17 o 
  -1  -1   2      340.56      328.82      5.52 o 
   0  -1   2        2.37        1.75      0.65 o 
   1  -1   2     1151.11     1186.09     19.62 o 
   2  -1   2       41.68       49.56      1.75 o 
   3  -1   2     1819.80     1715.90     21.18 o 
   4  -1   2       14.08       20.40      1.88 o 
   5  -1   2        0.62       -2.01      1.62 o 
   6  -1   2      163.28      173.70      4.48 o 
   7  -1   2      139.51      109.91      3.96 o 
   8  -1   2      443.40      375.33     10.65 o 
   9  -1   2      119.21      111.02      4.74 o 
  10  -1   2      184.23      177.79      7.15 o 
  11  -1   2       18.24       24.36      5.20 o 
  12  -1   2       56.64       89.97      8.77 o 
 -12   0   2        5.20        4.03      4.22 o 
 -11   0   2      128.25      123.03      8.64 o 
 -10   0   2       63.02       46.71      5.20 o 
  -9   0   2       57.93       48.65      5.26 o 
  -8   0   2       18.86       23.65      2.79 o 
  -7   0   2        0.49        2.08      2.21 o 
  -6   0   2       90.29      113.87     17.57 o 
  -5   0   2       21.92       18.33      1.38 o 
  -4   0   2     3511.65     3502.03     21.21 o 
  -3   0   2        5.61       21.25     11.40 o 
  -2   0   2    13066.75    13115.02     56.89 o 
  -1   0   2     2070.24     2355.22     44.76 o 
   0   0   2     1301.90     1112.88      9.68 o 
   1   0   2      847.64      737.94      5.59 o 
   2   0   2      996.39     1174.46     29.36 o 
   3   0   2     3277.24     3172.22     17.47 o 
   4   0   2     2195.32     1926.82     16.50 o 
   5   0   2        0.93        0.97      1.75 o 
   6   0   2      543.16      451.73      7.08 o 
   7   0   2      410.25      324.93      6.30 o 
   8   0   2      129.15      116.08      4.61 o 
   9   0   2      139.59      129.72      4.87 o 
  10   0   2       93.41       81.46      4.35 o 
  11   0   2        0.08       -1.36      2.21 o 
  12   0   2        0.01       -2.53      4.03 o 
 -12   1   2        6.94        4.61      4.16 o 
 -11   1   2       31.03       39.69      5.85 o 
 -10   1   2        4.27        2.66      3.77 o 
  -9   1   2      144.95      144.01      8.51 o 
  -8   1   2      203.60      210.53      5.52 o 
  -7   1   2      148.82      142.72      7.02 o 
  -6   1   2      940.35      847.42     29.36 o 
  -5   1   2      100.89      123.53      2.62 o 
  -4   1   2      933.59      761.47     38.29 o 
  -3   1   2      540.71      484.14     13.61 o 
  -2   1   2     1514.37     1469.12     38.75 o 
  -1   1   2      708.70      599.05      6.43 o 
   0   1   2      317.25      341.60     46.54 o 
   1   1   2     4798.39     4589.75     32.06 o 
   2   1   2      321.75      213.33      3.51 o 
   3   1   2      221.91      293.36      4.74 o 
   4   1   2      606.49      725.53      7.93 o 
   5   1   2       41.31       22.09      2.14 o 
   6   1   2      199.94      184.74      4.94 o 
   7   1   2       49.24       35.86      2.79 o 
   8   1   2       76.18       75.03      3.90 o 
   9   1   2      120.73       99.39      4.55 o 
  10   1   2        9.85       11.43      2.53 o 
  11   1   2       87.25      106.01      5.33 o 
 -12   2   2        0.22       -0.45      3.90 o 
 -11   2   2       34.51       31.89      5.72 o 
 -10   2   2        0.90       -1.36      3.70 o 
  -9   2   2       13.85        7.15      3.57 o 
  -8   2   2       61.61       47.49      4.94 o 
  -7   2   2        0.15        0.91      1.95 o 
  -6   2   2      203.90      233.20      6.04 o 
  -5   2   2       79.32       94.45      2.17 o 
  -4   2   2      128.94      142.87      3.96 o 
  -3   2   2      681.53      675.19     30.37 o 
  -2   2   2     2808.78     2712.24     14.65 o 
  -1   2   2     1204.93     1197.32     30.37 o 
   0   2   2     2675.17     3131.48     68.40 o 
   1   2   2     2519.47     2455.42     50.34 o 
   2   2   2       68.69       65.33      1.64 o 
   3   2   2      676.53      594.38      7.21 o 
   4   2   2      752.17      719.10      8.70 o 
   5   2   2       53.10       78.93      3.51 o 
   6   2   2        2.14       -2.27      1.95 o 
   7   2   2       72.37       57.49      3.57 o 
   8   2   2        2.76       -1.49      2.27 o 
   9   2   2       54.15       65.61      4.03 o 
  10   2   2       15.40       11.82      2.79 o 
  11   2   2        9.04        8.25      3.05 o 
 -12   3   2        6.39        0.58      4.55 o 
 -11   3   2        4.16        7.67      4.81 o 
 -10   3   2       26.20       26.89      5.07 o 
  -9   3   2      233.01      203.52      9.55 o 
  -8   3   2        4.40       -2.73      3.18 o 
  -7   3   2      603.25      554.04     13.90 o 
  -6   3   2       23.65       20.01      1.95 o 
  -5   3   2      233.02      249.77      4.64 o 
  -4   3   2      226.01      203.74     11.50 o 
  -3   3   2     1124.47     1277.03     14.13 o 
  -2   3   2      504.58      537.15     13.80 o 
  -1   3   2    14979.91    15589.67    141.12 o 
   0   3   2      184.46      204.31      9.71 o 
   1   3   2      592.16      576.58     19.75 o 
   2   3   2      105.46      157.35     20.62 o 
   3   3   2      492.84      611.40      9.35 o 
   4   3   2     1541.36     1886.48     14.75 o 
   5   3   2      163.52      185.52      5.13 o 
   6   3   2      155.30      141.35      4.74 o 
   7   3   2      132.20      118.16      4.68 o 
   8   3   2        2.82        2.21      2.27 o 
   9   3   2      163.21      159.34      5.91 o 
  10   3   2        0.57       -0.78      2.27 o 
  11   3   2       83.52      111.66      5.98 o 
 -12   4   2       70.61       90.49      9.09 o 
 -11   4   2       22.02       30.14      5.78 o 
 -10   4   2      265.55      231.06     10.98 o 
  -9   4   2      208.99      181.37      8.64 o 
  -8   4   2      226.88      203.97      9.87 o 
  -7   4   2       30.93       20.53      4.29 o 
  -6   4   2       12.36       11.95      1.82 o 
  -5   4   2       37.48       36.64      2.08 o 
  -4   4   2      163.61      149.42      6.50 o 
  -3   4   2       70.29       64.25      4.12 o 
  -2   4   2       20.89       22.07      4.06 o 
  -1   4   2      317.03      318.96     30.34 o 
   0   4   2     2236.09     2786.36    160.38 o 
   1   4   2      254.12      225.18     28.06 o 
   2   4   2      104.42      105.37      2.50 o 
   3   4   2       25.98       21.36      2.37 o 
   4   4   2      135.10      147.13      4.99 o 
   5   4   2       32.58       38.65      3.12 o 
   6   4   2        8.54       16.04      2.66 o 
   7   4   2       37.88       36.18      3.38 o 
   8   4   2        2.82        2.40      2.53 o 
   9   4   2        0.65       -0.65      2.40 o 
  10   4   2       12.43       13.19      3.18 o 
  11   4   2        1.18        3.70      3.31 o 
 -12   5   2        9.04        8.77      5.46 o 
 -11   5   2        4.63        1.95      4.42 o 
 -10   5   2       46.22       51.06      5.98 o 
  -9   5   2      537.37      555.60     17.08 o 
  -8   5   2      174.41      177.34      9.22 o 
  -7   5   2     1280.62     1329.32     22.22 o 
  -6   5   2        0.02       -2.01      3.31 o 
  -5   5   2        2.64        0.26      1.75 o 
  -4   5   2      688.18      729.43     31.70 o 
  -3   5   2      227.92      157.07      5.98 o 
  -2   5   2      529.44      485.70      9.09 o 
  -1   5   2     1593.82     1913.05     70.25 o 
   0   5   2       66.78       79.67      2.76 o 
   1   5   2       36.19       51.80      3.01 o 
   2   5   2       25.33       24.10      2.62 o 
   3   5   2       25.61       42.30      3.10 o 
   4   5   2      147.11      187.77     15.56 o 
   5   5   2      247.42      239.85      7.07 o 
   6   5   2        9.91        8.77      2.53 o 
   7   5   2        8.10        7.80      2.79 o 
   8   5   2        2.20        0.39      2.40 o 
   9   5   2        1.37        1.23      2.73 o 
  10   5   2        0.00       -2.14      2.53 o 
 -12   6   2        5.75        5.07      5.20 o 
 -11   6   2        0.06       -1.17      4.09 o 
 -10   6   2       27.41       26.83      6.04 o 
  -9   6   2        1.13       -3.05      3.77 o 
  -8   6   2      135.08      106.73      7.28 o 
  -7   6   2      199.74      195.79      9.03 o 
  -6   6   2       13.19       13.06      4.42 o 
  -5   6   2      331.86      324.60      5.78 o 
  -4   6   2      250.96      323.17     11.95 o 
  -3   6   2     1195.84     1331.21     18.32 o 
  -2   6   2     1005.82     1076.57     15.72 o 
  -1   6   2        9.99       11.30      2.86 o 
   0   6   2     1129.97     1166.54     16.82 o 
   1   6   2       68.97       44.11      3.05 o 
   2   6   2     1516.93     1629.23     41.48 o 
   3   6   2      930.60      940.59     16.08 o 
   4   6   2        1.63       -0.86      2.86 o 
   5   6   2      146.06      138.95      5.71 o 
   6   6   2      223.42      251.97     19.52 o 
   7   6   2        8.49        7.50      3.50 o 
   8   6   2       32.68       52.43      8.64 o 
   9   6   2        4.00        7.45      4.25 o 
  10   6   2        0.98        3.48      4.64 o 
 -11   7   2        1.92        4.35      5.59 o 
 -10   7   2       58.95       60.74      6.82 o 
  -9   7   2        0.01        0.06      3.64 o 
  -8   7   2       58.31       57.75      6.56 o 
  -7   7   2      292.43      286.47     10.91 o 
  -6   7   2       48.93       46.64      5.59 o 
  -5   7   2      274.80      258.34      8.57 o 
  -4   7   2       29.87       32.22      3.05 o 
  -3   7   2     1135.33     1219.41     18.06 o 
  -2   7   2      505.06      434.84     10.85 o 
  -1   7   2       50.01       79.64      5.46 o 
   0   7   2      374.25      317.13      8.64 o 
   1   7   2        1.75       -0.65      2.92 o 
   2   7   2       34.34       28.57      4.42 o 
   3   7   2        3.32        2.96      2.63 o 
   4   7   2        3.76        4.75      6.17 o 
   5   7   2       19.05       17.83      3.53 o 
   6   7   2       76.83       95.46      7.83 o 
   7   7   2        8.12       11.01      3.96 o 
   8   7   2      123.40      159.74      7.97 o 
   9   7   2        9.84       21.27      4.99 o 
 -11   8   2       40.01       48.52      7.99 o 
 -10   8   2        0.01        0.26      4.87 o 
  -9   8   2       14.47       14.23      5.07 o 
  -8   8   2       48.90       48.98      6.24 o 
  -7   8   2        0.22       -1.49      4.42 o 
  -6   8   2      119.39      119.72      7.41 o 
  -5   8   2        0.40       -2.34      3.83 o 
  -4   8   2      555.29      647.71     14.94 o 
  -3   8   2       45.49       31.89      4.16 o 
  -2   8   2      903.16      830.63     15.27 o 
  -1   8   2       17.78       11.76      4.16 o 
   0   8   2       84.06       53.98      4.68 o 
   1   8   2        2.52        3.64      3.18 o 
   2   8   2        0.20        2.40      4.61 o 
   3   8   2      275.51      307.67     11.73 o 
   4   8   2       16.82       25.55      3.61 o 
   5   8   2       25.23       23.75      3.82 o 
   6   8   2        9.25       11.80      4.31 o 
   7   8   2       48.46       83.51      6.73 o 
   8   8   2        7.91       10.23      5.16 o 
   9   8   2        0.33        0.60      4.24 o 
 -10   9   2        9.94       12.08      5.52 o 
  -9   9   2       49.29       61.84      7.54 o 
  -8   9   2        1.72        1.56      4.16 o 
  -7   9   2       62.94       68.27      6.89 o 
  -6   9   2      137.44      144.21      8.38 o 
  -5   9   2      119.51      133.75      7.86 o 
  -4   9   2      529.76      524.74     13.97 o 
  -3   9   2      571.33      613.99     13.90 o 
  -2   9   2       31.07       28.32      4.16 o 
  -1   9   2      218.18      211.83      8.96 o 
   0   9   2      154.43      129.40      6.95 o 
   1   9   2      113.44      114.26      7.60 o 
   2   9   2       67.03       50.86      5.20 o 
   3   9   2       77.05       71.84      6.69 o 
   4   9   2       35.31       42.04      4.25 o 
   5   9   2       21.38       26.70      4.12 o 
   6   9   2        0.17        1.39      3.78 o 
   7   9   2        5.58        8.33      4.08 o 
   8   9   2       20.90       28.33      5.68 o 
 -10  10   2        5.25       11.37      6.30 o 
  -9  10   2        5.39        1.69      4.03 o 
  -8  10   2        0.04        2.53      4.61 o 
  -7  10   2       34.47       40.27      6.17 o 
  -6  10   2        2.40        1.36      3.05 o 
  -5  10   2       11.27        9.09      4.35 o 
  -4  10   2       53.00       61.45      5.85 o 
  -3  10   2      170.12      158.44      7.86 o 
  -2  10   2       44.07       41.31      4.87 o 
  -1  10   2      710.82      637.51     15.46 o 
   0  10   2       79.68       73.53      6.63 o 
   1  10   2     1086.65     1157.12     22.41 o 
   2  10   2       17.72        9.35      4.94 o 
   3  10   2       31.29       29.43      6.04 o 
   4  10   2       12.21       16.37      5.59 o 
   5  10   2        8.75        9.94      5.20 o 
   6  10   2       24.78       24.16      7.21 o 
   7  10   2       31.10       48.88      5.90 o 
  -9  11   2       53.61       73.47      8.70 o 
  -8  11   2       18.79       31.83      5.85 o 
  -7  11   2        2.19        1.82      4.29 o 
  -6  11   2        8.30       10.39      3.70 o 
  -5  11   2        5.63        3.83      4.09 o 
  -4  11   2        0.47        3.18      4.35 o 
  -3  11   2      204.24      192.47      9.03 o 
  -2  11   2        8.14        4.29      4.09 o 
  -1  11   2        0.97       -1.62      3.38 o 
   0  11   2       88.97       84.77      6.89 o 
   1  11   2       76.06       66.32      6.43 o 
   2  11   2       31.14       23.58      5.72 o 
   3  11   2       61.85       45.47      5.85 o 
   4  11   2       27.78       29.36      7.21 o 
   5  11   2       22.30       25.46      6.76 o 
   6  11   2        0.18       -2.92      6.50 o 
  -8  12   2       16.57       14.29      6.11 o 
  -7  12   2        0.98        2.66      4.94 o 
  -6  12   2        0.67        2.08      4.48 o 
  -5  12   2       27.75       32.61      5.78 o 
  -4  12   2        3.25        3.51      4.48 o 
  -3  12   2       44.89       47.62      5.78 o 
  -2  12   2       31.61       32.22      5.33 o 
  -1  12   2       65.78       56.77      6.43 o 
   0  12   2        1.93       -0.71      4.35 o 
   1  12   2       65.03       72.23      7.28 o 
   2  12   2        7.93       15.59      6.11 o 
   3  12   2        8.61        4.16      4.42 o 
   4  12   2        7.38        4.29      4.81 o 
   5  12   2       13.53       20.40      7.86 o 
  -7  13   2        0.40        1.30      5.26 o 
  -6  13   2       24.73       20.92      5.78 o 
  -5  13   2        2.77        3.51      3.64 o 
  -4  13   2       45.52       49.76      6.43 o 
  -3  13   2       59.65       55.09      6.43 o 
  -2  13   2       17.57       15.14      4.61 o 
  -1  13   2        4.00        1.62      4.68 o 
   0  13   2       13.58       13.45      4.55 o 
   1  13   2        1.51        2.08      4.74 o 
   2  13   2        0.09        0.26      4.35 o 
   3  13   2        4.06       -0.84      5.46 o 
   4  13   2        5.75        7.67      5.13 o 
  -5  14   2        5.10        5.85      5.07 o 
  -4  14   2        9.82       17.02      5.65 o 
  -3  14   2        7.67       13.64      5.00 o 
  -2  14   2        2.63        2.08      4.94 o 
  -1  14   2        1.65        0.26      4.29 o 
   0  14   2        1.92        2.79      5.13 o 
   1  14   2        6.25        2.34      4.29 o 
   2  14   2        6.75        5.33      5.52 o 
  -2 -14   3        5.61       -1.95      5.20 o 
  -1 -14   3       27.82       24.36      5.78 o 
   0 -14   3       10.83        8.83      4.61 o 
   1 -14   3        0.02       -1.10      4.09 o 
   2 -14   3       12.47       10.00      4.03 o 
   3 -14   3       29.12       33.52      4.09 o 
   4 -14   3        0.01       -3.70      3.51 o 
  -4 -13   3        9.65        8.90      5.85 o 
  -3 -13   3        6.06        2.27      3.96 o 
  -2 -13   3       54.92       43.52      6.69 o 
  -1 -13   3       12.40       13.97      5.13 o 
   0 -13   3        1.01       -0.52      3.57 o 
   1 -13   3       26.66       20.79      4.94 o 
   2 -13   3        3.10        1.56      4.09 o 
   3 -13   3       66.89       45.67      4.16 o 
   4 -13   3       20.76       14.88      3.96 o 
   5 -13   3      124.92      103.48      6.30 o 
   6 -13   3        3.18        5.39      4.87 o 
  -6 -12   3        3.85        3.25      6.30 o 
  -5 -12   3        6.26        5.72      6.11 o 
  -4 -12   3       43.61       43.72      6.69 o 
  -3 -12   3       25.47       20.92      5.91 o 
  -2 -12   3        0.51        0.78      3.38 o 
  -1 -12   3       19.00       20.79      5.00 o 
   0 -12   3        2.39        1.17      3.90 o 
   1 -12   3       17.38       16.56      4.81 o 
   2 -12   3      462.33      428.93     13.58 o 
   3 -12   3        1.54        1.36      3.18 o 
   4 -12   3      276.79      280.95      8.90 o 
   5 -12   3       48.19       53.79      4.94 o 
   6 -12   3       65.83       55.35      4.68 o 
   7 -12   3        1.79       -6.11      5.20 o 
  -7 -11   3        2.93        2.92      5.72 o 
  -6 -11   3       10.36       14.75      6.50 o 
  -5 -11   3       26.88       28.13      6.56 o 
  -4 -11   3        0.06       -0.58      4.87 o 
  -3 -11   3       22.24       25.59      5.46 o 
  -2 -11   3       34.30       25.53      4.42 o 
  -1 -11   3        0.17        1.56      3.77 o 
   0 -11   3      153.09      132.45      7.67 o 
   1 -11   3        4.16        6.50      3.90 o 
   2 -11   3        9.81       10.39      4.22 o 
   3 -11   3       62.89       60.67      4.22 o 
   4 -11   3      146.73      165.13      6.95 o 
   5 -11   3        1.73        0.58      3.12 o 
   6 -11   3      183.01      175.13      6.95 o 
   7 -11   3       12.64       14.81      5.85 o 
   8 -11   3       35.13       58.85      8.90 o 
  -8 -10   3        1.25        1.95      5.98 o 
  -7 -10   3        8.97       17.73      7.41 o 
  -6 -10   3       45.79       51.45      7.86 o 
  -5 -10   3       42.62       44.76      7.28 o 
  -4 -10   3      246.51      243.86     12.08 o 
  -3 -10   3       19.63       19.94      4.81 o 
  -2 -10   3      247.57      257.63     11.37 o 
  -1 -10   3       45.72       39.37      5.20 o 
   0 -10   3      245.77      259.71     10.39 o 
   1 -10   3      131.30      117.51      6.69 o 
   2 -10   3        4.35        5.20      4.22 o 
   3 -10   3      232.92      223.52      6.95 o 
   4 -10   3        0.01        1.23      3.05 o 
   5 -10   3        6.06        8.70      3.51 o 
   6 -10   3        0.46       -1.10      3.38 o 
   7 -10   3       90.67      113.09      6.69 o 
   8 -10   3       13.97       21.50      6.43 o 
  -9  -9   3       11.26       18.58      9.16 o 
  -8  -9   3        0.58        5.78      6.50 o 
  -7  -9   3        5.61       10.07      5.78 o 
  -6  -9   3        1.09        1.49      5.52 o 
  -5  -9   3      207.73      241.39     12.86 o 
  -4  -9   3       19.33       24.10      6.11 o 
  -3  -9   3      384.42      349.87     12.41 o 
  -2  -9   3        3.14        2.27      4.29 o 
  -1  -9   3      494.46      374.62     10.26 o 
   0  -9   3       50.94       60.41      5.39 o 
   1  -9   3      145.72      116.80      6.50 o 
   2  -9   3      117.42      156.36      7.60 o 
   3  -9   3       20.10       16.37      3.38 o 
   4  -9   3      119.91      118.55      5.65 o 
   5  -9   3        2.74       -0.65      3.25 o 
   6  -9   3      134.84      167.92      6.95 o 
   7  -9   3       14.68       17.47      4.09 o 
   8  -9   3       51.42       54.31      7.47 o 
  -9  -8   3        0.10       -0.19      8.38 o 
  -8  -8   3        0.17        2.86      6.50 o 
  -7  -8   3        3.57        0.45      6.24 o 
  -6  -8   3       21.23       22.67      5.78 o 
  -5  -8   3       31.15       18.51      5.65 o 
  -4  -8   3      140.42      140.38      9.55 o 
  -3  -8   3        2.75        4.22      4.22 o 
  -2  -8   3      176.29      139.73      7.54 o 
  -1  -8   3       11.19       14.81      4.35 o 
   0  -8   3      318.42      302.77      9.55 o 
   1  -8   3       37.22       34.82      4.42 o 
   2  -8   3      239.55      246.52      8.70 o 
   3  -8   3       61.32       68.34      4.29 o 
   4  -8   3       38.66       42.74      3.77 o 
   5  -8   3        6.21       11.43      2.66 o 
   6  -8   3       64.43       80.94      5.26 o 
   7  -8   3       21.39       31.77      4.29 o 
   8  -8   3        0.00        0.78      3.12 o 
   9  -8   3       26.02       33.91      7.15 o 
 -10  -7   3       15.97       20.85      5.13 o 
  -9  -7   3       33.90       38.13      5.85 o 
  -8  -7   3        1.31        0.26      3.51 o 
  -7  -7   3        8.07        7.28      3.77 o 
  -6  -7   3        0.04       -7.21      4.81 o 
  -5  -7   3      117.09      149.08     10.33 o 
  -4  -7   3      116.21      105.23      7.80 o 
  -3  -7   3       26.79       30.21      5.46 o 
  -2  -7   3       32.18       37.68      4.29 o 
  -1  -7   3      161.69      174.42      7.28 o 
   0  -7   3      225.93      238.01      7.67 o 
   1  -7   3      200.75      207.61      7.21 o 
   2  -7   3       24.78       29.49      2.99 o 
   3  -7   3      145.56      165.84      5.26 o 
   4  -7   3        0.27       -0.19      2.92 o 
   5  -7   3      150.02      178.44      6.24 o 
   6  -7   3        2.79        3.51      3.44 o 
   7  -7   3      161.77      191.69      6.82 o 
   8  -7   3       42.95       48.98      4.16 o 
   9  -7   3       12.99       20.98      5.91 o 
 -10  -6   3        9.67       10.20      4.35 o 
  -9  -6   3        0.40       -1.43      3.18 o 
  -8  -6   3       32.49       35.73      5.59 o 
  -7  -6   3      102.56      115.56      9.22 o 
  -6  -6   3        6.15        6.11      4.94 o 
  -5  -6   3      197.81      208.65     10.33 o 
  -4  -6   3      742.09      870.71     19.88 o 
  -3  -6   3      701.13      668.04     14.62 o 
  -2  -6   3      432.03      391.12     10.91 o 
  -1  -6   3      180.72      198.06      7.15 o 
   0  -6   3      705.31      499.67      9.42 o 
   1  -6   3      270.03      290.63      7.86 o 
   2  -6   3      318.81      371.70      6.76 o 
   3  -6   3      167.55      144.40      4.94 o 
   4  -6   3      549.72      632.25     13.58 o 
   5  -6   3       54.21       90.16      5.91 o 
   6  -6   3       22.30       22.09      3.57 o 
   7  -6   3      113.61      112.25      4.94 o 
   8  -6   3      214.27      213.91      8.64 o 
   9  -6   3       38.55       31.57      3.90 o 
 -11  -5   3       15.93       24.49      5.78 o 
 -10  -5   3        9.56       17.86      5.13 o 
  -9  -5   3       53.23       66.84      6.89 o 
  -8  -5   3       31.89       32.22      5.59 o 
  -7  -5   3        0.16       -2.66      4.42 o 
  -6  -5   3       20.88       21.63      4.68 o 
  -5  -5   3       53.97       41.57      5.65 o 
  -4  -5   3       68.46       71.26      6.04 o 
  -3  -5   3     1776.89     2284.81     29.04 o 
  -2  -5   3        2.47        6.04      3.12 o 
  -1  -5   3      855.79      780.09     12.86 o 
   0  -5   3      624.37      747.55     12.34 o 
   1  -5   3       24.49       22.61      3.05 o 
   2  -5   3     1086.12     1322.63     13.06 o 
   3  -5   3      862.48     1105.61     42.42 o 
   4  -5   3      139.43      117.12      4.22 o 
   5  -5   3      680.12      765.22     10.26 o 
   6  -5   3       44.25       45.21      3.38 o 
   7  -5   3        1.82        1.62      2.60 o 
   8  -5   3      195.83      200.40      9.35 o 
   9  -5   3      253.76      234.83     17.02 o 
 -11  -4   3        1.94       -0.32      4.16 o 
 -10  -4   3       19.23       26.63      5.85 o 
  -9  -4   3        3.09        6.76      3.05 o 
  -8  -4   3       10.15        9.94      3.51 o 
  -7  -4   3      324.31      358.18      8.90 o 
  -6  -4   3      480.60      552.28     16.43 o 
  -5  -4   3      192.19      205.99      9.03 o 
  -4  -4   3        2.16       -3.64      3.51 o 
  -3  -4   3      768.39      910.01     16.50 o 
  -2  -4   3      417.65      564.17     11.76 o 
  -1  -4   3       32.26       31.83      2.92 o 
   0  -4   3       19.51       19.62      2.79 o 
   1  -4   3      125.04      153.37      3.77 o 
   2  -4   3     1835.16     2254.41     16.50 o 
   3  -4   3      185.26      223.13     11.63 o 
   4  -4   3       33.15       28.97      2.73 o 
   5  -4   3      224.40      252.17      8.77 o 
   6  -4   3      151.79      163.70      4.94 o 
   7  -4   3      563.23      503.56     21.24 o 
   8  -4   3       69.88       61.13      3.70 o 
   9  -4   3        9.93        7.41      2.40 o 
  10  -4   3       66.91       68.92      6.04 o 
 -11  -3   3       28.02       38.52      6.17 o 
 -10  -3   3       66.67       75.48      7.21 o 
  -9  -3   3       24.89       30.47      3.70 o 
  -8  -3   3      818.88      834.14     12.99 o 
  -7  -3   3      218.23      236.19      6.76 o 
  -6  -3   3      707.63      811.92     11.17 o 
  -5  -3   3      303.35      304.70      5.41 o 
  -4  -3   3     1626.59     2088.37     26.18 o 
  -3  -3   3        9.06       16.11      3.83 o 
  -2  -3   3     1689.28     2024.65     21.76 o 
  -1  -3   3     3732.10     4117.05     31.83 o 
   0  -3   3      140.28      198.58      5.07 o 
   1  -3   3     7105.32     9595.64     57.36 o 
   2  -3   3        1.06        1.17      1.56 o 
   3  -3   3       13.73       31.64      2.21 o 
   4  -3   3     1148.15     1120.16     23.26 o 
   5  -3   3        2.60        6.11      1.88 o 
   6  -3   3      552.41      477.51      7.41 o 
   7  -3   3      234.68      194.29     10.78 o 
   8  -3   3       22.69       19.16      2.53 o 
   9  -3   3       24.67       15.33      2.60 o 
  10  -3   3       31.63       35.34      3.31 o 
 -12  -2   3        0.11        0.78      3.57 o 
 -11  -2   3        9.89        7.73      4.35 o 
 -10  -2   3        3.22        6.56      3.90 o 
  -9  -2   3       54.62       50.93      3.96 o 
  -8  -2   3       54.64       48.72      3.96 o 
  -7  -2   3      558.76      492.20      9.81 o 
  -6  -2   3      643.64      509.17     34.14 o 
  -5  -2   3      747.60      885.42    100.85 o 
  -4  -2   3      324.95      291.76      5.06 o 
  -3  -2   3     2543.66     2584.14     26.11 o 
  -2  -2   3      180.47      236.26      6.82 o 
   0  -2   3      710.73      805.95     16.56 o 
   1  -2   3     3588.52     5203.55    132.13 o 
   2  -2   3     1653.37     1637.36     10.78 o 
   3  -2   3      110.41      131.22      2.99 o 
   4  -2   3      641.00      647.38      7.28 o 
   5  -2   3        0.43        2.73      1.82 o 
   6  -2   3      216.78      208.32      4.68 o 
   7  -2   3        6.00        2.34      1.88 o 
   8  -2   3        2.43        1.43      2.14 o 
   9  -2   3       32.13       36.18      3.05 o 
  10  -2   3       51.49       43.26      3.25 o 
  11  -2   3       30.11       25.66      3.83 o 
 -12  -1   3        0.00       -1.23      3.12 o 
 -11  -1   3       71.01       83.73      7.73 o 
 -10  -1   3        7.38        9.42      4.16 o 
  -9  -1   3        0.63        3.57      3.83 o 
  -8  -1   3      323.70      324.21      9.74 o 
  -7  -1   3      114.32      114.52      4.29 o 
  -6  -1   3      384.91      347.00      4.62 o 
  -5  -1   3       26.52       19.39      1.49 o 
  -4  -1   3       47.79       54.15      5.46 o 
  -3  -1   3      556.77      674.12      7.04 o 
  -2  -1   3      161.01      207.48      5.65 o 
  -1  -1   3    26479.11    26011.67    159.93 o 
   0  -1   3        2.81       -0.13      2.79 o 
   1  -1   3     4033.42     3915.09     28.19 o 
   2  -1   3        8.68       11.37      1.30 o 
   3  -1   3      847.63      932.68      7.54 o 
   4  -1   3     1020.56      909.62      8.70 o 
   5  -1   3      781.70      736.57     10.26 o 
   6  -1   3      244.65      173.44      4.61 o 
   7  -1   3      637.51      525.84     17.21 o 
   8  -1   3      103.00       93.67      4.09 o 
   9  -1   3       54.60       41.38      2.86 o 
  10  -1   3        0.31        0.06      2.01 o 
  11  -1   3       34.83       30.40      3.90 o 
 -12   0   3        1.57        3.44      3.51 o 
 -11   0   3       39.30       41.70      5.39 o 
 -10   0   3       62.49       51.51      5.91 o 
  -9   0   3       92.74       81.33      6.69 o 
  -8   0   3      278.89      281.01     10.72 o 
  -7   0   3      135.82      160.36     13.06 o 
  -6   0   3     1350.16     1360.74     11.20 o 
  -5   0   3      220.05      205.44      3.13 o 
  -4   0   3     4309.08     4245.52     48.88 o 
  -3   0   3      354.44      256.53     23.48 o 
  -2   0   3     2078.14     2063.84     80.13 o 
  -1   0   3     1865.14     2163.54     10.32 o 
   0   0   3      501.04      487.13      6.24 o 
   1   0   3      254.05      323.63      5.59 o 
   2   0   3     1013.71      791.66      6.43 o 
   3   0   3      114.76      104.39      2.79 o 
   4   0   3        0.38       -0.52      1.49 o 
   5   0   3      206.01      252.95      4.94 o 
   6   0   3        5.00        3.70      1.95 o 
   7   0   3       32.32       26.05      2.66 o 
   8   0   3        0.28        0.84      2.08 o 
   9   0   3       98.04       90.03      4.22 o 
  10   0   3       15.65        8.77      2.34 o 
  11   0   3       67.02       71.91      5.72 o 
 -12   1   3       19.37       19.49      4.87 o 
 -11   1   3        1.61        2.21      3.96 o 
 -10   1   3       16.21        9.74      3.44 o 
  -9   1   3       10.11        7.41      4.09 o 
  -8   1   3       30.63       35.08      5.07 o 
  -7   1   3      110.64       75.57      7.57 o 
  -6   1   3        0.34       -0.54      1.32 o 
  -5   1   3      731.46      625.89      9.65 o 
  -4   1   3     1433.63     1479.73     11.69 o 
  -3   1   3      319.18      297.83     11.63 o 
  -2   1   3       67.24       51.90      4.32 o 
  -1   1   3      761.42     1022.78     27.67 o 
   0   1   3     5075.02     5766.55    120.89 o 
   1   1   3     1515.24     1500.13     35.34 o 
   2   1   3      441.12      447.31      4.87 o 
   3   1   3        3.27        0.97      1.17 o 
   4   1   3     1387.78     1400.45     15.27 o 
   5   1   3      120.79      102.05      3.44 o 
   6   1   3       24.40       11.69      2.08 o 
   7   1   3      205.46      183.77      5.13 o 
   8   1   3       17.72       10.91      2.40 o 
   9   1   3       77.42       93.61      4.48 o 
  10   1   3        7.72        7.41      2.40 o 
  11   1   3        0.24       -0.32      3.31 o 
 -12   2   3       19.89       15.14      5.26 o 
 -11   2   3       16.67       14.75      4.87 o 
 -10   2   3        8.16        7.34      3.38 o 
  -9   2   3        2.27       -2.01      3.31 o 
  -8   2   3        3.63        0.45      3.25 o 
  -7   2   3      235.65      215.05     19.42 o 
  -6   2   3      283.52      279.24      3.91 o 
  -5   2   3        0.71        3.36      1.10 o 
  -4   2   3       25.06       38.54      1.17 o 
  -3   2   3      312.33      310.44     24.33 o 
  -2   2   3      260.49      218.95     10.43 o 
  -1   2   3     5361.78     5776.10     97.93 o 
   0   2   3     8515.13     8836.72     38.98 o 
   1   2   3      352.63      268.53     21.89 o 
   2   2   3        5.89        5.04      1.75 o 
   3   2   3       12.26       19.55      1.36 o 
   4   2   3      128.23      205.79      3.25 o 
   5   2   3      216.17      253.60      5.39 o 
   6   2   3       29.74       31.38      2.73 o 
   7   2   3        2.83        0.06      2.27 o 
   8   2   3        3.13        4.42      2.34 o 
   9   2   3       76.22       80.29      4.42 o 
  10   2   3       13.23       17.41      2.92 o 
  11   2   3       44.75       54.50      5.78 o 
 -12   3   3       22.90       26.83      5.91 o 
 -11   3   3       71.77       79.96      7.73 o 
 -10   3   3       46.97       38.39      5.46 o 
  -9   3   3      358.77      312.97     11.37 o 
  -8   3   3       18.89       13.12      3.77 o 
  -7   3   3      116.99       83.73      6.24 o 
  -6   3   3      217.66      194.64      7.60 o 
  -5   3   3      591.55      666.79     25.33 o 
  -4   3   3      285.88      253.07     12.96 o 
  -3   3   3      535.93      560.99     16.66 o 
  -2   3   3       25.43       24.96      1.69 o 
  -1   3   3        6.48        6.62      1.21 o 
   0   3   3     1635.29     2059.29     18.77 o 
   1   3   3      705.47      878.88    207.84 o 
   2   3   3      887.12     1150.40     11.86 o 
   3   3   3     2533.00     2739.69     73.01 o 
   4   3   3       37.30       52.81      1.82 o 
   5   3   3      605.56      610.94      8.96 o 
   6   3   3       84.84       55.67      3.38 o 
   7   3   3       10.27       13.45      2.60 o 
   8   3   3       76.61       73.47      4.16 o 
   9   3   3        3.43        5.72      2.47 o 
  10   3   3       68.70       79.70      4.68 o 
  11   3   3        0.38        0.19      2.79 o 
 -12   4   3        1.00        2.86      4.81 o 
 -11   4   3        1.06        2.47      4.16 o 
 -10   4   3        1.42        1.88      3.05 o 
  -9   4   3      336.42      294.78     11.04 o 
  -8   4   3       10.44        9.87      4.48 o 
  -7   4   3     1092.52     1023.50     18.58 o 
  -6   4   3        8.61        7.45      2.32 o 
  -5   4   3      245.64      150.54      6.43 o 
  -4   4   3      496.38      464.50     29.91 o 
  -3   4   3      374.47      339.89     38.62 o 
  -2   4   3     1139.47     1084.80      9.57 o 
  -1   4   3     7490.94     8662.56     36.16 o 
   0   4   3     7109.34     8385.23     41.57 o 
   1   4   3      484.88      522.33    118.16 o 
   2   4   3      676.46      925.37     41.93 o 
   3   4   3      981.17     1123.07     55.73 o 
   4   4   3       30.30       62.12      3.63 o 
   5   4   3        0.66       -2.16      2.57 o 
   6   4   3        1.06        1.36      2.08 o 
   7   4   3       15.40       16.63      2.66 o 
   8   4   3       47.97       43.13      3.64 o 
   9   4   3        5.30        3.64      2.66 o 
  10   4   3       49.88       65.80      4.81 o 
 -12   5   3       10.17       10.91      5.39 o 
 -11   5   3        2.48        2.01      3.38 o 
 -10   5   3      174.20      152.07      9.16 o 
  -9   5   3       18.35       13.19      4.61 o 
  -8   5   3      361.16      327.46     11.76 o 
  -7   5   3       33.06       36.96      4.94 o 
  -6   5   3       17.46       18.58      3.96 o 
  -5   5   3      396.45      384.50     18.19 o 
  -4   5   3        4.45        8.38      1.44 o 
  -3   5   3      102.89       87.28      3.25 o 
  -2   5   3      532.59      413.05      6.08 o 
  -1   5   3     2675.29     3717.65    140.08 o 
   0   5   3      990.16      798.23     41.41 o 
   1   5   3     3163.80     2890.35     95.75 o 
   2   5   3      133.42      110.78      4.03 o 
   3   5   3     2027.23     2172.58     13.30 o 
   4   5   3      123.22      143.43      7.70 o 
   5   5   3      481.49      551.48     10.28 o 
   6   5   3      101.70      107.20      5.60 o 
   7   5   3        3.29        8.11      3.57 o 
   8   5   3       34.41       41.64      3.51 o 
   9   5   3        0.29       -1.10      2.40 o 
  10   5   3       15.58       29.49      4.09 o 
 -12   6   3        1.25       -0.32      3.83 o 
 -11   6   3        5.98        8.38      4.55 o 
 -10   6   3        6.02        3.64      3.90 o 
  -9   6   3       67.43       61.13      6.11 o 
  -8   6   3       63.18       60.09      6.50 o 
  -7   6   3      205.40      211.64      9.29 o 
  -6   6   3       50.62       49.30      5.33 o 
  -5   6   3      115.06      114.26      6.50 o 
  -4   6   3       34.98       41.83      2.79 o 
  -3   6   3      427.15      439.26      7.44 o 
  -2   6   3       13.99        8.87      1.91 o 
  -1   6   3      195.52      170.05      4.50 o 
   0   6   3        3.79        7.74      3.67 o 
   1   6   3      368.12      323.20     10.00 o 
   2   6   3        2.46        5.10      2.29 o 
   3   6   3      256.44      323.19      7.34 o 
   4   6   3      117.04      111.55      5.16 o 
   5   6   3      142.93      186.13     15.14 o 
   6   6   3       36.34       38.88      4.41 o 
   7   6   3        7.75       15.01      4.09 o 
   8   6   3       47.23       62.73      5.73 o 
   9   6   3        4.42       12.07      4.31 o 
  10   6   3       15.37       27.35      9.42 o 
 -11   7   3       32.91       35.73      7.15 o 
 -10   7   3       18.51       29.49      5.91 o 
  -9   7   3       20.32       12.02      4.16 o 
  -8   7   3      118.84      120.76      8.51 o 
  -7   7   3        4.92        4.42      3.44 o 
  -6   7   3       50.64       42.29      5.26 o 
  -5   7   3        2.15       -3.38      3.83 o 
  -4   7   3      354.84      313.30      9.68 o 
  -3   7   3      107.35      119.91      6.24 o 
  -2   7   3        8.03        8.18      3.18 o 
  -1   7   3        5.79        2.86      3.18 o 
   0   7   3        0.04        1.69      2.53 o 
   1   7   3      142.73      160.02      5.03 o 
   2   7   3       76.66       79.06      4.39 o 
   3   7   3        3.92        0.96      2.80 o 
   4   7   3        7.43       10.83      3.30 o 
   5   7   3       62.98       68.19      5.15 o 
   6   7   3        3.76        0.31      3.41 o 
   7   7   3       30.45       40.00      4.63 o 
   8   7   3        8.54       10.77      4.03 o 
   9   7   3        3.73        2.50      4.39 o 
 -11   8   3       17.62       18.77      5.78 o 
 -10   8   3        8.95       10.13      5.13 o 
  -9   8   3       36.89       36.38      5.52 o 
  -8   8   3       73.19       75.94      7.08 o 
  -7   8   3       21.75       14.55      4.55 o 
  -6   8   3      190.07      182.86      9.16 o 
  -5   8   3       11.68       17.73      4.22 o 
  -4   8   3      547.95      567.03     13.64 o 
  -3   8   3      620.23      607.89     13.19 o 
  -2   8   3      114.50      128.42      7.34 o 
  -1   8   3      289.32      280.23      9.35 o 
   0   8   3      193.65      216.83      8.38 o 
   1   8   3        9.75        8.18      3.44 o 
   2   8   3      164.76      161.75     13.12 o 
   3   8   3        2.93        5.95      2.77 o 
   4   8   3        0.46       -1.66      3.21 o 
   5   8   3       20.12       20.56      3.60 o 
   6   8   3        5.12        8.91      3.67 o 
   7   8   3       28.28       36.76      4.86 o 
   8   8   3        5.10        4.48      4.33 o 
 -10   9   3        0.04        1.82      5.07 o 
  -9   9   3        1.51        5.91      5.07 o 
  -8   9   3       47.81       54.57      6.56 o 
  -7   9   3       27.77       33.00      5.59 o 
  -6   9   3       63.92       71.00      6.82 o 
  -5   9   3       50.28       49.11      5.91 o 
  -4   9   3       23.39       26.24      5.59 o 
  -3   9   3       70.58       56.19      5.20 o 
  -2   9   3        4.62       16.24      4.87 o 
  -1   9   3       77.70       52.94      5.46 o 
   0   9   3      417.87      404.70     11.69 o 
   1   9   3      174.09      192.60      9.09 o 
   2   9   3      757.09      656.87     15.27 o 
   3   9   3        2.38        1.88      2.97 o 
   4   9   3      255.10      314.73      8.95 o 
   5   9   3        0.99        1.34      2.97 o 
   6   9   3        3.35        0.40      3.43 o 
   7   9   3       40.49       64.70      6.22 o 
   8   9   3        7.96       12.33      4.55 o 
 -10  10   3       33.49       37.29      6.76 o 
  -9  10   3        8.34       13.06      5.39 o 
  -8  10   3       24.76       29.56      6.69 o 
  -7  10   3       20.10       14.36      4.22 o 
  -6  10   3        0.48        3.38      3.77 o 
  -5  10   3       78.59       75.29      6.69 o 
  -4  10   3       16.17       13.45      5.20 o 
  -3  10   3      640.20      561.31     14.10 o 
  -2  10   3       24.18       16.82      5.33 o 
  -1  10   3      286.25      293.94     10.72 o 
   0  10   3      116.56      104.58      7.34 o 
   1  10   3       44.99       51.58      5.26 o 
   2  10   3       47.71       47.94      6.24 o 
   3  10   3        4.57        4.22      3.90 o 
   4  10   3       40.67       43.26      4.48 o 
   5  10   3       29.71       44.40      4.94 o 
   6  10   3        0.10       -2.02      3.09 o 
   7  10   3       14.30       23.04      4.89 o 
  -9  11   3       13.58       15.85      6.11 o 
  -8  11   3       11.64       13.64      5.46 o 
  -7  11   3       13.00       11.11      5.20 o 
  -6  11   3        1.02       -1.04      2.99 o 
  -5  11   3       40.49       34.30      5.26 o 
  -4  11   3       76.69       86.98      7.28 o 
  -3  11   3       83.89       76.33      6.89 o 
  -2  11   3      146.29      149.15      8.57 o 
   0  11   3        8.43        6.89      4.61 o 
   1  11   3      110.03      100.82      7.21 o 
   2  11   3        0.02       -1.43      4.94 o 
   3  11   3        2.82        1.23      4.81 o 
   4  11   3       13.98       11.43      5.78 o 
   5  11   3        0.67        1.62      5.98 o 
   6  11   3        2.59        0.78      6.17 o 
  -8  12   3       26.51       32.15      6.43 o 
  -7  12   3        1.70        2.27      4.87 o 
  -6  12   3       34.78       29.36      5.33 o 
  -5  12   3      102.95       89.64      7.47 o 
  -4  12   3       95.81       92.24      7.93 o 
  -3  12   3        4.38        6.89      4.87 o 
  -2  12   3      125.25      124.79      8.83 o 
  -1  12   3        1.14        0.06      3.70 o 
   0  12   3       92.84       88.86      7.60 o 
   1  12   3        0.36       -0.52      4.09 o 
   2  12   3        2.76        1.69      4.55 o 
   3  12   3       18.84       17.21      5.98 o 
   4  12   3       11.19        9.81      5.72 o 
   5  12   3        1.17        0.65      6.04 o 
  -7  13   3        1.00        2.08      5.20 o 
  -6  13   3        1.94        5.59      4.94 o 
  -5  13   3        8.14        6.24      3.70 o 
  -4  13   3        0.06        1.69      4.61 o 
  -3  13   3        0.52        0.71      3.64 o 
  -2  13   3        0.94       -1.17      4.87 o 
  -1  13   3       32.17       23.71      5.59 o 
   0  13   3       16.46       14.42      5.26 o 
   1  13   3       57.44       42.68      6.37 o 
   2  13   3        0.65       -1.49      5.00 o 
   3  13   3       18.97       21.83      6.56 o 
  -5  14   3       14.82       17.15      5.52 o 
  -4  14   3       44.08       55.41      7.21 o 
  -3  14   3        4.90       -2.14      4.03 o 
  -2  14   3       31.35       36.05      6.37 o 
  -1  14   3        1.13       -1.43      4.68 o 
   0  14   3       18.73       18.06      5.72 o 
   1  14   3        0.20       -1.75      4.94 o 
  -2 -14   4       29.90       25.07      6.76 o 
  -1 -14   4        1.02       -2.34      4.48 o 
   0 -14   4        2.54       -1.82      3.90 o 
   1 -14   4        0.02        0.58      4.16 o 
   2 -14   4       22.69       18.25      3.51 o 
   3 -14   4        5.00        4.29      3.12 o 
   4 -14   4       27.38       24.29      4.48 o 
  -4 -13   4       24.62       36.83      7.80 o 
  -3 -13   4       24.79       19.16      4.81 o 
  -2 -13   4        7.59        5.20      3.96 o 
  -1 -13   4       54.40       58.92      6.82 o 
   0 -13   4       22.19       15.66      4.55 o 
   1 -13   4       58.59       53.07      5.91 o 
   2 -13   4       31.41       25.40      3.77 o 
   3 -13   4       70.80       62.49      4.81 o 
   4 -13   4       67.71       64.31      5.26 o 
   5 -13   4        1.37        2.53      3.64 o 
   6 -13   4       43.13       36.96      7.41 o 
  -6 -12   4       11.42       13.58      7.02 o 
  -5 -12   4       25.67       29.36      7.08 o 
  -4 -12   4        5.79        4.35      4.35 o 
  -3 -12   4        6.15        4.42      5.20 o 
  -2 -12   4        9.54        5.46      4.29 o 
  -1 -12   4       56.75       45.28      6.37 o 
   0 -12   4       68.00       60.67      6.37 o 
   1 -12   4       65.95       68.21      6.63 o 
   2 -12   4       18.10       21.70      3.51 o 
   3 -12   4       27.89       27.54      3.83 o 
   4 -12   4        0.01       -0.32      3.57 o 
   5 -12   4      118.17      111.66      6.24 o 
   6 -12   4       27.74       23.52      6.69 o 
  -7 -11   4        1.69        5.85      6.63 o 
  -6 -11   4       10.50       12.54      6.50 o 
  -5 -11   4        3.35       -2.01      5.13 o 
  -4 -11   4       59.83       45.67      6.95 o 
  -3 -11   4        0.29        3.25      4.03 o 
  -2 -11   4        8.34        6.82      4.29 o 
  -1 -11   4       22.07       22.41      4.81 o 
   0 -11   4        0.24        0.84      3.70 o 
   1 -11   4       10.98        7.28      4.03 o 
   2 -11   4       53.37       38.59      3.90 o 
   3 -11   4       46.56       48.39      4.22 o 
   4 -11   4       23.84       20.72      3.90 o 
   5 -11   4        1.41        0.52      3.77 o 
   6 -11   4       36.01       39.11      5.33 o 
   7 -11   4       52.82       62.95      9.22 o 
  -8 -10   4        3.14        5.72      6.63 o 
  -7 -10   4        6.31        5.39      6.63 o 
  -6 -10   4        9.06       15.20      5.91 o 
  -5 -10   4      158.32      167.33     11.30 o 
  -4 -10   4        0.12       -0.45      4.42 o 
  -3 -10   4        3.14        6.04      4.42 o 
  -2 -10   4        7.05        9.35      4.48 o 
  -1 -10   4      165.80      140.64      7.60 o 
   0 -10   4       93.69       84.38      6.56 o 
   1 -10   4        3.15        0.45      3.64 o 
   2 -10   4        0.71       -1.82      2.73 o 
   3 -10   4       85.56       85.42      4.87 o 
   4 -10   4       21.31       25.07      3.96 o 
   5 -10   4        0.91        0.39      3.31 o 
   6 -10   4      252.06      321.09      9.94 o 
   7 -10   4        0.19       -4.09      6.17 o 
  -9  -9   4        0.35        2.47      7.86 o 
  -8  -9   4        7.12       12.47      6.24 o 
  -7  -9   4        0.03       -0.06      5.59 o 
  -6  -9   4        0.32       -0.13      4.09 o 
  -5  -9   4       48.63       52.10      7.47 o 
  -4  -9   4       36.31       37.42      6.50 o 
  -3  -9   4       34.57       33.52      5.65 o 
  -2  -9   4      549.92      537.08     14.81 o 
  -1  -9   4      117.95      103.80      6.76 o 
   0  -9   4      756.79      714.36     15.40 o 
   1  -9   4        2.87       -1.10      3.51 o 
   2  -9   4        0.16        1.56      2.66 o 
   3  -9   4      237.08      270.30      7.41 o 
   4  -9   4       28.14       28.26      3.90 o 
   5  -9   4        0.10        3.77      2.99 o 
   6  -9   4        2.06        4.94      3.57 o 
   7  -9   4       60.38       87.63      8.51 o 
   8  -9   4        7.05       -1.49      4.68 o 
  -9  -8   4        1.35        4.94      7.47 o 
  -8  -8   4        0.67        5.91      6.43 o 
  -7  -8   4        0.42        2.21      6.04 o 
  -6  -8   4       10.19        6.24      5.98 o 
  -5  -8   4      115.37      114.33      8.70 o 
  -4  -8   4      148.48      160.06      9.94 o 
  -3  -8   4        0.14        0.39      3.25 o 
  -2  -8   4        0.47        0.26      3.57 o 
  -1  -8   4       16.95       11.37      4.09 o 
   0  -8   4       54.70       45.73      4.81 o 
   1  -8   4       17.40       20.46      3.96 o 
   2  -8   4      384.03      381.83      8.57 o 
   3  -8   4       59.27       77.04      4.61 o 
   4  -8   4      173.65      222.42      6.89 o 
   5  -8   4      189.52      221.77      7.41 o 
   6  -8   4        0.10        3.38      3.57 o 
   7  -8   4      286.93      407.81     10.33 o 
   8  -8   4       41.30       52.16      6.30 o 
 -10  -7   4        2.48        1.30      5.07 o 
  -9  -7   4        0.65       -0.39      4.81 o 
  -8  -7   4       24.28       30.60      6.04 o 
  -7  -7   4        2.45        3.44      4.74 o 
  -6  -7   4       26.34       27.22      5.65 o 
  -5  -7   4        3.22       -2.08      4.42 o 
  -4  -7   4       99.90       91.20      7.41 o 
  -3  -7   4       24.33       33.84      5.52 o 
  -2  -7   4       56.43       50.73      5.13 o 
  -1  -7   4        7.85       13.12      3.70 o 
   0  -7   4      744.88      671.29     12.47 o 
   1  -7   4      115.31      109.00      5.65 o 
   2  -7   4      558.82      639.52      9.74 o 
   3  -7   4      143.16      146.61      5.26 o 
   4  -7   4        0.51        0.32      2.73 o 
   5  -7   4       35.73       40.60      4.29 o 
   6  -7   4       51.76       73.21      5.00 o 
   7  -7   4       14.82       22.28      3.64 o 
   8  -7   4        5.85        3.70      4.48 o 
   9  -7   4       49.84       47.55      5.85 o 
 -10  -6   4       10.61       11.17      5.33 o 
  -9  -6   4        0.11       -3.96      4.55 o 
  -8  -6   4        9.76       13.32      5.39 o 
  -7  -6   4        2.92        5.00      4.09 o 
  -6  -6   4       70.56       67.82      6.63 o 
  -5  -6   4      376.04      334.41     10.91 o 
  -4  -6   4        2.36       -2.79      3.83 o 
  -3  -6   4      279.06      302.13     10.65 o 
  -2  -6   4      157.76      144.73      7.08 o 
  -1  -6   4      712.34      789.90     13.64 o 
   0  -6   4       57.46       68.40      4.22 o 
   1  -6   4      610.62      731.77      9.68 o 
   2  -6   4        1.93        7.02      2.47 o 
   3  -6   4      111.93      174.55      5.39 o 
   4  -6   4       21.49       27.28      2.79 o 
   5  -6   4      216.99      247.36      6.82 o 
   6  -6   4       18.43       27.02      3.83 o 
   7  -6   4       41.76       44.11      3.90 o 
   8  -6   4       35.31       34.62      4.81 o 
   9  -6   4       45.74       45.60      5.39 o 
 -11  -5   4        4.31        7.86      4.16 o 
 -10  -5   4        1.97        2.27      3.51 o 
  -9  -5   4        0.71       -3.64      4.16 o 
  -8  -5   4        0.00        1.30      3.57 o 
  -7  -5   4       53.02       55.67      6.69 o 
  -6  -5   4        7.70        1.82      4.68 o 
  -5  -5   4      130.61      116.02      7.28 o 
  -4  -5   4        2.73        5.91      4.16 o 
  -3  -5   4      320.97      279.00      9.09 o 
  -2  -5   4      231.83      307.13      8.96 o 
  -1  -5   4      354.79      381.31      8.96 o 
   0  -5   4       16.31       17.34      3.18 o 
   1  -5   4      172.45      240.61      5.13 o 
   2  -5   4     2199.96     2818.71     19.68 o 
   3  -5   4      265.95      419.18      7.34 o 
   4  -5   4        5.91        8.90      2.47 o 
   5  -5   4       11.76       10.65      3.05 o 
   6  -5   4      123.04      130.37      4.87 o 
   7  -5   4        6.39        8.05      3.05 o 
   8  -5   4      417.86      423.73     11.82 o 
   9  -5   4       86.34       55.93      4.94 o 
  10  -5   4        7.27        0.71      2.99 o 
 -11  -4   4       55.29       91.20      9.16 o 
 -10  -4   4        8.90        9.87      5.07 o 
  -9  -4   4        0.79        1.17      4.87 o 
  -8  -4   4      200.66      203.06     11.11 o 
  -7  -4   4      268.17      295.24     12.73 o 
  -6  -4   4      298.42      339.28     13.06 o 
  -5  -4   4       50.72       46.32      5.00 o 
  -4  -4   4        0.05       -2.53      3.25 o 
  -3  -4   4      803.57     1275.15     19.42 o 
  -2  -4   4      626.25      615.16     11.76 o 
  -1  -4   4        4.71        6.17      2.47 o 
   0  -4   4      103.60       99.84      4.09 o 
   1  -4   4      107.96      196.89      4.22 o 
   2  -4   4      529.76      766.26     28.13 o 
   3  -4   4       17.17       24.94      2.53 o 
   4  -4   4      209.63      165.65      4.48 o 
   5  -4   4      151.89      171.56      4.61 o 
   6  -4   4      121.57      126.54      6.17 o 
   7  -4   4       58.53       60.87      3.57 o 
   8  -4   4      134.90      121.08      6.89 o 
   9  -4   4        0.11       -2.34      2.73 o 
  10  -4   4       87.81       65.41      4.87 o 
 -11  -3   4        4.25        6.63      4.74 o 
 -10  -3   4        0.22        1.75      4.09 o 
  -9  -3   4       62.09       68.86      6.69 o 
  -8  -3   4       77.70       84.19      7.41 o 
  -7  -3   4        0.69       -2.01      4.48 o 
  -6  -3   4      778.25      784.58     17.80 o 
  -5  -3   4       22.64       30.93      5.20 o 
  -4  -3   4      860.47      860.84     16.50 o 
  -3  -3   4     1394.20     1936.11     24.94 o 
  -2  -3   4      491.26      675.45     12.02 o 
  -1  -3   4     4801.96     4718.31     35.60 o 
   0  -3   4      114.90      112.96      3.57 o 
   1  -3   4      706.42      808.42     19.68 o 
   2  -3   4     3703.61     4796.07     25.20 o 
   3  -3   4      315.00      445.10      5.98 o 
   4  -3   4       64.46       77.30      3.05 o 
   5  -3   4        0.77        0.91      2.01 o 
   6  -3   4      210.40      227.03      5.52 o 
   7  -3   4        7.15        8.77      2.60 o 
   8  -3   4       92.04       71.46      3.83 o 
   9  -3   4        2.89        4.42      2.60 o 
  10  -3   4       47.64       36.51      3.96 o 
  11  -3   4       14.17       17.02      3.31 o 
 -12  -2   4       15.14       18.90      5.46 o 
 -11  -2   4       25.80       29.75      5.00 o 
 -10  -2   4       13.04       11.95      4.42 o 
  -9  -2   4       61.46       49.43      5.65 o 
  -8  -2   4      155.48      130.44      8.57 o 
  -7  -2   4       52.69       39.69      5.65 o 
  -6  -2   4      175.14      191.28      5.52 o 
  -5  -2   4      547.18      591.80     13.19 o 
  -4  -2   4      296.46      343.10     15.33 o 
  -3  -2   4     2344.88     2832.93     28.32 o 
  -2  -2   4      363.97      336.55      8.12 o 
  -1  -2   4     2659.83     3348.24    142.72 o 
   0  -2   4        8.30        5.91      1.43 o 
   1  -2   4     1637.22     1856.40     18.58 o 
   2  -2   4     1702.45     1987.49     12.54 o 
   3  -2   4      897.90      796.01     20.79 o 
   4  -2   4     1908.51     1801.45     13.12 o 
   5  -2   4        0.15        1.43      1.62 o 
   6  -2   4      859.37      816.93     19.16 o 
   7  -2   4      173.97      152.39      4.81 o 
   8  -2   4      147.03      137.91      4.61 o 
   9  -2   4       34.17       26.63      3.51 o 
  10  -2   4        0.27        0.71      2.47 o 
  11  -2   4       25.19       19.88      3.31 o 
 -12  -1   4        0.84        0.58      4.09 o 
 -11  -1   4        0.01        2.86      3.90 o 
 -10  -1   4       51.74       56.45      6.30 o 
  -9  -1   4       16.92       11.24      3.70 o 
  -8  -1   4        5.07        7.54      4.22 o 
  -7  -1   4      509.78      474.92      7.93 o 
  -6  -1   4        0.50        0.66      1.66 o 
  -5  -1   4     1307.36     1451.14     29.43 o 
  -4  -1   4      135.24      142.05      4.22 o 
  -3  -1   4       26.97       23.60      2.23 o 
  -2  -1   4     1668.84     1145.88     13.97 o 
  -1  -1   4     2575.73     3085.44     17.32 o 
   0  -1   4     5686.71     6852.35    126.44 o 
   1  -1   4        4.90        8.38      2.27 o 
   2  -1   4      582.97      593.40      5.33 o 
   3  -1   4        3.20        0.45      1.30 o 
   4  -1   4      151.25      183.96      3.83 o 
   5  -1   4      245.99      218.52      4.42 o 
   6  -1   4        3.19        0.91      1.88 o 
   7  -1   4       15.33       11.24      2.08 o 
   8  -1   4      267.03      230.28      5.78 o 
   9  -1   4       37.30       30.08      3.18 o 
  10  -1   4        0.21        0.00      2.40 o 
  11  -1   4       69.60       67.17      5.13 o 
 -12   0   4       11.13       19.68      5.13 o 
 -11   0   4        1.26        2.73      3.31 o 
 -10   0   4       12.26        8.96      3.57 o 
  -9   0   4        1.24       -0.26      2.60 o 
  -8   0   4       14.23       13.51      4.42 o 
  -7   0   4      619.02      608.99     28.42 o 
  -6   0   4      574.79      513.55      6.94 o 
  -5   0   4      432.33      465.12     32.25 o 
  -4   0   4      207.44      131.44      3.45 o 
  -3   0   4      827.07      917.68      8.56 o 
  -2   0   4       25.15       16.99      5.07 o 
  -1   0   4      109.88       89.38      3.67 o 
   0   0   4      189.22      172.62      9.06 o 
   1   0   4      204.98      231.84      5.13 o 
   2   0   4      159.26      104.45      2.34 o 
   3   0   4      638.49      643.94      9.03 o 
   4   0   4      510.60      427.04      5.72 o 
   5   0   4      462.01      394.76      5.98 o 
   6   0   4       17.16       11.69      2.14 o 
   7   0   4       49.66       46.12      3.12 o 
   8   0   4        1.09       -1.17      1.62 o 
   9   0   4       38.91       44.56      4.35 o 
  10   0   4        3.66        2.14      2.60 o 
  11   0   4       32.81       28.97      4.22 o 
 -12   1   4        7.69        7.99      4.09 o 
 -11   1   4        1.66        1.56      3.83 o 
 -10   1   4      136.29      122.84      7.93 o 
  -9   1   4       28.22       25.92      4.81 o 
  -8   1   4        0.30       -4.29      3.44 o 
  -7   1   4      186.57      172.53     16.17 o 
  -6   1   4        0.35       -0.56      1.28 o 
  -5   1   4      498.56      347.71     30.40 o 
  -4   1   4     1305.98     1222.56     14.78 o 
  -3   1   4      355.26      346.54     17.18 o 
  -2   1   4      854.76      787.58     44.30 o 
  -1   1   4       63.39       77.57      5.55 o 
   0   1   4       85.42      121.44      3.22 o 
   1   1   4     2185.18     2061.85     31.21 o 
   2   1   4      140.45      183.26      4.35 o 
   3   1   4      204.05      170.45      3.57 o 
   4   1   4       79.96       87.31      2.92 o 
   5   1   4        4.59        3.77      1.88 o 
   6   1   4      204.36      132.06      4.09 o 
   7   1   4      125.45       92.83      3.83 o 
   8   1   4       29.23       22.09      2.47 o 
   9   1   4        2.10        3.38      2.08 o 
  10   1   4        1.36        0.26      2.86 o 
  11   1   4       13.59       17.80      3.96 o 
 -12   2   4       28.05       28.65      5.72 o 
 -11   2   4       10.34       10.59      4.42 o 
 -10   2   4       12.01       10.65      3.57 o 
  -9   2   4      227.06      179.29      8.96 o 
  -8   2   4       16.69       12.92      4.42 o 
  -7   2   4      157.00      146.32     29.78 o 
  -6   2   4      833.30      850.52     55.12 o 
  -5   2   4      251.04      260.05     10.59 o 
  -4   2   4      420.34      411.00     20.75 o 
  -3   2   4      737.71      665.32     48.85 o 
  -2   2   4        5.81       11.75      2.21 o 
  -1   2   4      137.08      112.87     95.94 o 
   0   2   4      444.99      532.84      4.45 o 
   1   2   4      128.30      109.19      3.25 o 
   2   2   4     1262.46     1154.66     10.04 o 
   3   2   4      540.89      497.46      6.37 o 
   4   2   4      220.20      238.27      4.22 o 
   5   2   4      279.66      216.90      4.87 o 
   6   2   4        2.60       -0.58      2.01 o 
   7   2   4        0.09       -0.58      1.69 o 
   8   2   4       48.82       39.30      2.99 o 
   9   2   4       26.18       26.70      2.73 o 
  10   2   4       42.15       47.55      5.07 o 
  11   2   4        7.50       14.94      4.09 o 
 -12   3   4        3.37        2.40      4.35 o 
 -11   3   4       15.45       17.54      4.81 o 
 -10   3   4        3.55        2.53      3.64 o 
  -9   3   4      120.72      101.01      7.21 o 
  -8   3   4      149.76      116.94     13.51 o 
  -7   3   4      172.78      148.36      4.48 o 
  -6   3   4      148.61      158.03     11.69 o 
  -5   3   4       30.99       36.34      2.59 o 
  -4   3   4      392.26      316.58     23.35 o 
  -3   3   4       34.20       56.57      2.76 o 
  -2   3   4       19.77       14.87      1.08 o 
  -1   3   4     1787.75     2159.96     60.38 o 
   0   3   4      212.81      165.21     27.12 o 
   1   3   4       38.47       16.57      9.71 o 
   2   3   4      136.96      123.81     65.32 o 
   3   3   4      122.91       94.91     42.71 o 
   4   3   4      127.49      144.66      9.00 o 
   5   3   4       90.74      109.07      4.09 o 
   6   3   4       40.96       45.54      3.18 o 
   7   3   4      159.01      161.94      5.33 o 
   8   3   4        3.03        0.06      2.08 o 
   9   3   4        8.11        1.04      1.95 o 
  10   3   4       61.60       74.44      6.43 o 
 -12   4   4        0.45       -2.14      4.03 o 
 -11   4   4       11.05        7.34      4.22 o 
 -10   4   4       22.39       20.27      4.81 o 
  -9   4   4       23.28       22.35      4.81 o 
  -8   4   4      205.36      177.60      9.16 o 
  -7   4   4        1.23       -1.05      2.20 o 
  -6   4   4       54.12       33.81      2.48 o 
  -5   4   4        0.72       -0.18      2.96 o 
  -4   4   4      108.28       91.57      9.61 o 
  -3   4   4        0.18        0.53      1.28 o 
  -2   4   4      117.55      193.58      3.06 o 
  -1   4   4      770.99      995.13      7.32 o 
   0   4   4        7.67        2.21      1.42 o 
   1   4   4      753.24      906.42     10.46 o 
   2   4   4       95.14      130.09      4.25 o 
   3   4   4     1657.46     1923.55     14.59 o 
   4   4   4      163.52      181.59      5.91 o 
   5   4   4      224.95      243.84     12.76 o 
   6   4   4      133.28      166.50      9.94 o 
   7   4   4        6.21        8.51      2.47 o 
   8   4   4       59.27       53.27      3.38 o 
   9   4   4        2.18        0.45      2.08 o 
  10   4   4       37.99       55.02      6.24 o 
 -12   5   4        1.24        6.37      4.74 o 
 -11   5   4        2.60        1.88      4.29 o 
 -10   5   4        5.66        6.17      4.35 o 
  -9   5   4       20.16       19.36      5.07 o 
  -8   5   4      173.05      158.83      8.64 o 
  -7   5   4        0.23        0.30      2.30 o 
  -6   5   4      317.93      286.84     29.56 o 
  -5   5   4       43.07       42.11      2.76 o 
  -4   5   4       15.68       10.24      1.38 o 
  -3   5   4      356.91      345.50      5.79 o 
  -2   5   4      135.98      173.07      4.27 o 
  -1   5   4        0.04       -0.80      2.60 o 
   0   5   4     2810.72     3433.62     71.62 o 
   1   5   4      796.05      814.86     18.32 o 
   2   5   4      397.47      394.59     28.81 o 
   3   5   4      104.17      154.92      8.77 o 
   4   5   4      618.87      728.87     10.89 o 
   5   5   4       18.16       12.49      3.12 o 
   6   5   4       40.36       39.10      3.76 o 
   7   5   4        0.83        2.70      3.18 o 
   8   5   4       13.68       17.18      3.77 o 
   9   5   4        0.00        3.15      3.64 o 
  10   5   4       26.52       37.74      5.65 o 
 -11   6   4       44.76       39.30      6.37 o 
 -10   6   4      129.21      142.52     10.13 o 
  -9   6   4      112.57      101.73      7.47 o 
  -8   6   4      327.78      305.70     12.02 o 
  -7   6   4       10.39        4.16      4.09 o 
  -6   6   4       48.79       40.36      3.40 o 
  -5   6   4      246.45      233.98      5.95 o 
  -4   6   4      176.75      172.89      8.54 o 
  -3   6   4        1.18        0.26      2.18 o 
  -2   6   4      265.94      273.48      9.97 o 
  -1   6   4       46.19       53.72      2.58 o 
   0   6   4       26.30       30.99      2.14 o 
   1   6   4      156.16      169.75      9.06 o 
   2   6   4      314.45      354.93      7.89 o 
   3   6   4      228.94      226.26      9.45 o 
   4   6   4      366.42      408.86     21.21 o 
   5   6   4      297.86      369.79      8.96 o 
   6   6   4       73.02       97.68      5.39 o 
   7   6   4       36.45       41.75      4.35 o 
   8   6   4        0.44        1.44      3.08 o 
   9   6   4       11.02       17.28      4.49 o 
 -11   7   4       15.46       21.50      6.43 o 
 -10   7   4       14.90       10.52      4.16 o 
  -9   7   4        1.39       -1.10      3.44 o 
  -8   7   4      284.52      305.05     12.41 o 
  -7   7   4        3.83       -2.14      4.03 o 
  -6   7   4      536.57      495.51     13.58 o 
  -5   7   4      204.99      206.51      8.57 o 
  -4   7   4      437.09      420.08     25.95 o 
  -3   7   4      742.14      715.33     25.82 o 
  -2   7   4        3.37        2.37      2.47 o 
  -1   7   4        0.69        0.84      2.41 o 
   0   7   4      399.95      404.07     13.87 o 
   1   7   4      163.69      178.02      9.91 o 
   2   7   4      108.40      122.48     17.34 o 
   3   7   4        9.67       10.23      2.92 o 
   4   7   4       11.20       18.26      2.91 o 
   5   7   4       25.73       20.82      3.65 o 
   6   7   4       30.84       37.57      5.16 o 
   7   7   4       27.91       26.59      4.56 o 
   8   7   4        0.36       -1.57      3.52 o 
   9   7   4        8.18        8.96      4.03 o 
 -11   8   4        0.01        5.65      5.59 o 
 -10   8   4        2.51        3.77      3.90 o 
  -9   8   4       15.87       17.08      4.74 o 
  -8   8   4        0.79        1.10      4.03 o 
  -7   8   4      112.06      122.12      8.77 o 
  -6   8   4      846.68      825.05     18.32 o 
  -5   8   4       72.90       59.63      4.81 o 
  -4   8   4      474.15      430.74     11.63 o 
  -3   8   4      294.08      305.83     10.13 o 
  -2   8   4      166.01      130.05      7.02 o 
  -1   8   4       13.07       14.62      4.22 o 
   0   8   4      276.01      257.24      9.03 o 
   1   8   4       54.21       46.90      4.48 o 
   2   8   4      542.75      540.94     38.81 o 
   3   8   4        2.88        1.23      3.21 o 
   4   8   4      271.61      287.81      8.31 o 
   5   8   4       19.72       20.50      3.46 o 
   6   8   4       40.69       59.01      5.17 o 
   7   8   4       31.00       44.47      5.17 o 
   8   8   4        6.11       12.22      4.46 o 
 -10   9   4       16.57       20.53      6.17 o 
  -9   9   4        5.03        7.73      4.94 o 
  -8   9   4        9.95       20.59      5.26 o 
  -7   9   4       29.63       33.71      5.59 o 
  -6   9   4       74.09       73.53      7.02 o 
  -5   9   4      184.96      167.53      8.90 o 
  -4   9   4       92.83       85.29      7.02 o 
  -3   9   4       52.60       60.22      5.85 o 
  -2   9   4      146.03      121.15      7.60 o 
  -1   9   4        2.44        5.72      4.48 o 
   0   9   4        1.28        1.30      3.90 o 
   1   9   4       89.78       95.49      6.63 o 
   2   9   4        3.72        7.01      3.02 o 
   3   9   4       75.57       79.27      4.81 o 
   4   9   4        0.01        0.25      3.01 o 
   5   9   4        0.65       -0.87      2.99 o 
   6   9   4        1.85        3.99      3.53 o 
   7   9   4       17.70       22.52      4.81 o 
 -10  10   4       59.86       64.70      8.05 o 
  -9  10   4       20.20       16.56      4.94 o 
  -8  10   4        7.20        7.08      5.59 o 
  -7  10   4       27.04       32.48      5.26 o 
  -6  10   4       28.28       29.17      5.59 o 
  -5  10   4       48.07       51.58      5.65 o 
  -4  10   4      298.97      315.90     12.15 o 
  -3  10   4      231.23      225.93      9.61 o 
  -2  10   4      116.45      116.41      7.34 o 
  -1  10   4       58.49       63.92      5.78 o 
   0  10   4        9.80        9.29      4.61 o 
   1  10   4        0.08       -0.19      4.29 o 
   2  10   4        4.31        1.75      4.74 o 
   3  10   4        4.07        0.47      2.65 o 
   4  10   4        5.99        5.32      3.67 o 
   5  10   4        2.22        0.05      3.59 o 
   6  10   4        1.28        2.74      3.54 o 
   7  10   4        6.81        5.94      4.55 o 
  -9  11   4       27.91       33.78      6.37 o 
  -8  11   4       11.94       16.82      5.52 o 
  -7  11   4       29.17       31.12      6.04 o 
  -6  11   4       23.11       16.50      4.35 o 
  -5  11   4       24.07       22.28      5.46 o 
  -4  11   4      106.12       97.57      7.54 o 
  -3  11   4       69.82       57.94      6.24 o 
  -2  11   4       31.92       43.26      6.11 o 
  -1  11   4       48.73       52.42      6.04 o 
   0  11   4       24.98       30.66      5.59 o 
   1  11   4        0.90        3.25      4.29 o 
   2  11   4       28.34       32.09      6.17 o 
   3  11   4       15.96       27.22      5.78 o 
   4  11   4        0.91        2.92      4.55 o 
   5  11   4        0.42        1.22      4.04 o 
   6  11   4        0.73        2.93      3.79 o 
  -8  12   4        3.02        3.96      5.46 o 
  -7  12   4        1.49        2.79      4.61 o 
  -6  12   4        2.69        4.29      3.57 o 
  -5  12   4        3.97        4.29      4.03 o 
  -4  12   4       21.10       20.14      5.59 o 
  -3  12   4        1.43        2.53      4.42 o 
  -2  12   4       43.51       37.22      5.26 o 
  -1  12   4       27.32       19.55      5.39 o 
   0  12   4       44.67       42.42      6.30 o 
   1  12   4       67.14       62.56      6.30 o 
   2  12   4        0.19       -1.30      4.61 o 
   3  12   4       40.27       54.89      7.67 o 
   4  12   4       20.51       21.50      6.63 o 
  -6  13   4       21.16       22.09      5.26 o 
  -5  13   4       14.70       12.15      5.26 o 
  -4  13   4       25.62       21.76      5.59 o 
  -3  13   4       17.83       16.24      4.48 o 
  -2  13   4       49.31       39.50      5.39 o 
  -1  13   4        7.61        1.04      4.48 o 
   0  13   4       77.43       78.86      7.60 o 
   1  13   4        0.00       -0.78      3.83 o 
   2  13   4        1.58       -1.17      5.20 o 
   3  13   4        1.14        0.06      4.94 o 
  -4  14   4        0.02        0.84      5.33 o 
  -3  14   4       24.77       30.21      6.04 o 
  -2  14   4        0.29       -2.66      4.61 o 
  -1  14   4       49.54       39.04      5.91 o 
   0  14   4       15.09       15.59      5.85 o 
  -1 -14   5       33.25       28.97      5.91 o 
   0 -14   5        1.93        1.56      4.22 o 
   1 -14   5       28.35       21.24      5.13 o 
   2 -14   5       15.41        7.47      3.38 o 
   3 -14   5       30.04       24.36      6.11 o 
  -4 -13   5       56.24       69.44      8.44 o 
  -3 -13   5        0.90        1.17      3.25 o 
  -2 -13   5       59.09       50.08      6.50 o 
  -1 -13   5        7.60        2.34      4.42 o 
   0 -13   5        9.40       11.43      4.42 o 
   1 -13   5        0.70        0.65      3.83 o 
   2 -13   5      104.54       82.17      5.07 o 
   3 -13   5       20.66       14.29      3.83 o 
   4 -13   5       57.34       39.82      7.08 o 
   5 -13   5        0.35       -1.04      7.73 o 
  -5 -12   5        2.78        2.66      5.65 o 
  -4 -12   5       13.57        7.54      5.13 o 
  -3 -12   5        9.22        9.03      5.13 o 
  -2 -12   5       59.27       46.84      5.91 o 
  -1 -12   5       10.66        5.52      4.61 o 
   0 -12   5      120.54       89.19      6.50 o 
   1 -12   5       66.88       55.54      5.98 o 
   2 -12   5        9.92        9.55      3.12 o 
   3 -12   5      124.40      129.79      6.04 o 
   4 -12   5       28.28       30.34      6.82 o 
   5 -12   5       25.87       52.55     10.39 o 
   6 -12   5       25.51       28.52      7.86 o 
   7 -12   5       36.79       46.32      8.96 o 
  -7 -11   5        3.00       -3.25      6.11 o 
  -6 -11   5        2.50        6.17      6.11 o 
  -5 -11   5      105.37      108.94      9.94 o 
  -4 -11   5        2.66        4.35      4.87 o 
  -3 -11   5       17.67       12.41      4.81 o 
  -2 -11   5       93.32       74.05      6.69 o 
  -1 -11   5      163.67      129.40      7.99 o 
   0 -11   5       32.72       31.51      4.81 o 
   1 -11   5       65.13       70.74      6.30 o 
   2 -11   5       20.99       17.41      3.12 o 
   3 -11   5        7.27        1.17      3.05 o 
   4 -11   5        0.01       -0.97      3.18 o 
   5 -11   5        0.00       -2.08      5.59 o 
   6 -11   5       71.93       74.77      9.74 o 
   7 -11   5        0.73        1.56      7.21 o 
  -8 -10   5        1.55        2.60      5.78 o 
  -7 -10   5        5.98       14.29      7.21 o 
  -6 -10   5        6.18       10.72      6.17 o 
  -5 -10   5       22.38       23.19      6.24 o 
  -4 -10   5       38.98       30.79      5.98 o 
  -3 -10   5        3.32        3.38      4.35 o 
  -2 -10   5      146.25      132.26      8.12 o 
  -1 -10   5       42.42       36.31      4.74 o 
   0 -10   5      147.72      145.25      8.12 o 
   1 -10   5        2.14        3.25      3.51 o 
   2 -10   5       77.47       66.52      4.35 o 
   3 -10   5      101.83      114.65      5.78 o 
   4 -10   5        0.50       -2.01      3.12 o 
   5 -10   5      102.05      108.42      9.29 o 
   6 -10   5        3.27        6.11      6.43 o 
   7 -10   5      179.52      216.77     13.19 o 
   8 -10   5       14.50       21.83      6.76 o 
  -8  -9   5        6.43        6.63      6.04 o 
  -7  -9   5        0.45        1.43      5.78 o 
  -6  -9   5        7.87       12.15      5.33 o 
  -5  -9   5       88.68      104.52      9.16 o 
  -4  -9   5        0.37       -2.34      4.16 o 
  -3  -9   5        3.65        5.91      4.55 o 
  -2  -9   5        3.52        3.25      4.22 o 
  -1  -9   5      327.90      287.12     10.00 o 
   0  -9   5       94.77       99.65      6.69 o 
   1  -9   5       22.99       14.55      2.92 o 
   2  -9   5        4.42        4.94      2.99 o 
   3  -9   5        1.45        1.36      3.18 o 
   4  -9   5       28.31       31.51      4.68 o 
   5  -9   5        0.37        1.62      4.74 o 
   6  -9   5       69.82       87.89      9.03 o 
   7  -9   5      130.67      182.99     11.82 o 
   8  -9   5       64.52       81.59      7.80 o 
  -9  -8   5        1.73       -0.45      5.26 o 
  -8  -8   5       10.93       15.27      6.69 o 
  -7  -8   5        3.10        0.19      5.91 o 
  -6  -8   5        0.06        4.48      5.46 o 
  -5  -8   5        0.95       -1.23      4.55 o 
  -4  -8   5        0.29        1.04      4.87 o 
  -3  -8   5       14.58       10.98      4.61 o 
  -2  -8   5       28.05       27.54      4.55 o 
  -1  -8   5      288.99      251.07      9.22 o 
   0  -8   5       32.74       25.53      4.29 o 
   1  -8   5       89.28      101.40      4.68 o 
   2  -8   5       44.49       40.47      3.57 o 
   3  -8   5      110.31      116.47      5.26 o 
   4  -8   5        3.29        8.12      3.64 o 
   5  -8   5        0.17        2.14      5.91 o 
   6  -8   5       33.01       41.51      7.02 o 
   7  -8   5        9.93       15.14      5.72 o 
   8  -8   5        6.81        0.71      4.81 o 
   9  -8   5        2.52       -0.97      4.81 o 
 -10  -7   5        1.80        2.79      5.65 o 
  -9  -7   5       25.60       30.01      6.63 o 
  -8  -7   5        0.68        0.91      5.00 o 
  -7  -7   5       35.70       36.57      5.65 o 
  -6  -7   5       82.11       77.63      7.28 o 
  -5  -7   5      100.99       98.22      8.83 o 
  -4  -7   5       10.13        9.29      4.94 o 
  -3  -7   5       22.79       17.21      4.94 o 
  -2  -7   5       31.84       34.23      4.48 o 
  -1  -7   5        2.90        8.70      3.64 o 
   0  -7   5       15.93       13.51      3.64 o 
   1  -7   5        8.94        6.04      2.60 o 
   2  -7   5       99.43       89.06      4.16 o 
   3  -7   5      330.74      410.28      8.51 o 
   4  -7   5       73.89      100.69      5.00 o 
   5  -7   5      549.35      657.78     12.28 o 
   6  -7   5        5.42        8.38      5.98 o 
   7  -7   5      697.04      771.39     17.86 o 
   8  -7   5        2.75        3.31      4.68 o 
   9  -7   5       43.69       46.58      6.30 o 
 -10  -6   5        0.04       -2.47      5.20 o 
  -9  -6   5        1.49        4.74      5.33 o 
  -8  -6   5       29.39       23.13      5.91 o 
  -7  -6   5        7.50       10.52      4.42 o 
  -6  -6   5        0.04       -0.32      4.81 o 
  -5  -6   5        0.34        0.00      2.99 o 
  -4  -6   5        3.03       -1.30      4.74 o 
  -3  -6   5       72.46       46.19      5.59 o 
  -2  -6   5       72.69       87.31      5.78 o 
  -1  -6   5      250.92      234.57      7.80 o 
   0  -6   5      497.32      512.40     10.13 o 
   1  -6   5      261.40      279.00      6.04 o 
   2  -6   5     1315.60     1903.24     22.35 o 
   3  -6   5       24.60       33.26      3.44 o 
   4  -6   5      837.55     1206.03     14.23 o 
   5  -6   5        9.85        8.31      3.70 o 
   6  -6   5      748.12      882.34     18.90 o 
   7  -6   5        1.44        1.62      4.09 o 
   8  -6   5        2.66        4.09      3.83 o 
   9  -6   5       24.38       17.54      4.68 o 
  10  -6   5       30.74       21.05      4.35 o 
 -11  -5   5       58.36       67.10      7.73 o 
 -10  -5   5       24.10       18.51      5.07 o 
  -9  -5   5       10.35        8.64      4.87 o 
  -8  -5   5       27.94       28.84      5.20 o 
  -7  -5   5       45.23       46.25      6.24 o 
  -6  -5   5      411.21      425.22     14.29 o 
  -5  -5   5      113.29      129.27      7.73 o 
  -4  -5   5       46.19       49.69      5.78 o 
  -3  -5   5      364.46      411.32     11.95 o 
  -2  -5   5        1.18        0.32      3.12 o 
  -1  -5   5     1063.70     1185.12     16.30 o 
   0  -5   5     1382.73     1605.66     14.42 o 
   1  -5   5      272.87      370.27      6.37 o 
   2  -5   5       82.12       76.65      3.57 o 
   3  -5   5       43.07       48.59      3.31 o 
   4  -5   5      288.85      329.34      6.95 o 
   5  -5   5       10.95       10.72      3.25 o 
   6  -5   5      818.73      800.43     16.11 o 
   7  -5   5       39.96       40.92      5.26 o 
   8  -5   5       10.50        5.33      4.29 o 
   9  -5   5       50.39       47.23      5.07 o 
  10  -5   5        9.93        7.41      3.64 o 
 -11  -4   5        2.26        2.34      5.59 o 
 -10  -4   5       23.97       22.54      6.24 o 
  -9  -4   5        8.11        5.52      5.07 o 
  -8  -4   5      201.74      213.26     11.17 o 
  -7  -4   5       60.86       54.11      7.08 o 
  -6  -4   5      123.07      134.34      8.77 o 
  -5  -4   5        4.71        3.83      4.48 o 
  -4  -4   5       33.92       31.51      4.55 o 
  -3  -4   5        1.41        1.49      3.25 o 
  -2  -4   5       23.49       27.15      3.90 o 
  -1  -4   5      141.45      113.74      4.81 o 
   0  -4   5       35.97       29.82      2.34 o 
   1  -4   5      434.15      387.09      5.85 o 
   2  -4   5      769.68     1171.02     22.87 o 
   3  -4   5        0.04       -1.23      1.95 o 
   4  -4   5        0.10        0.65      2.47 o 
   5  -4   5       28.99       28.58      2.86 o 
   6  -4   5      421.68      393.20     11.04 o 
   7  -4   5       15.17       11.43      3.90 o 
   8  -4   5       82.23       80.55      5.98 o 
   9  -4   5        1.67       -2.14      3.12 o 
  10  -4   5        4.70        4.87      3.31 o 
  11  -4   5        0.35        1.43      2.99 o 
 -11  -3   5       75.49       81.52      8.64 o 
 -10  -3   5       38.79       38.78      6.69 o 
  -9  -3   5       58.38       58.33      6.50 o 
  -8  -3   5       48.82       41.64      5.65 o 
  -7  -3   5      672.47      662.26     17.47 o 
  -6  -3   5       63.94       68.83      4.97 o 
  -5  -3   5        7.81       14.00      2.61 o 
  -4  -3   5        0.96        3.70      3.51 o 
  -3  -3   5      743.51     1266.18     19.81 o 
  -2  -3   5      253.86       91.14      4.55 o 
  -1  -3   5       30.55       36.12      2.47 o 
   0  -3   5      490.47      507.92     10.59 o 
   1  -3   5        5.45        0.26      1.75 o 
   2  -3   5      155.48      273.48      4.29 o 
   3  -3   5      108.73       97.70      3.12 o 
   4  -3   5       78.47       76.07      3.18 o 
   5  -3   5      818.95      888.64     10.13 o 
   6  -3   5     1038.13     1035.77     16.63 o 
   7  -3   5      108.21      113.74      6.17 o 
   8  -3   5       21.56       17.15      3.12 o 
   9  -3   5       97.06       91.14      5.65 o 
  10  -3   5        0.02       -2.86      2.40 o 
  11  -3   5       21.90       17.15      3.64 o 
 -12  -2   5       13.33       15.66      5.39 o 
 -11  -2   5       37.01       24.10      5.00 o 
 -10  -2   5        7.60        6.04      4.74 o 
  -9  -2   5      128.03      110.63      8.38 o 
  -8  -2   5       14.54       12.80      4.81 o 
  -7  -2   5       52.64       42.61      5.33 o 
  -6  -2   5        6.98       14.49      4.03 o 
  -5  -2   5        9.85       10.31      2.14 o 
  -4  -2   5      956.73      994.33     14.36 o 
  -3  -2   5       12.09       13.90      3.44 o 
  -2  -2   5      609.62      358.57      8.25 o 
  -1  -2   5        2.34        1.34      1.67 o 
   0  -2   5     1185.83     1387.79     87.05 o 
   1  -2   5     1065.13     1314.32     21.89 o 
   2  -2   5      807.92      870.91     13.90 o 
   3  -2   5     1374.67     1350.70      9.94 o 
   4  -2   5       25.47       29.95      2.27 o 
   5  -2   5      918.59      907.15      9.74 o 
   6  -2   5      274.53      226.51      5.39 o 
   7  -2   5      151.61      139.14      6.30 o 
   8  -2   5      201.40      199.62      7.47 o 
   9  -2   5       16.12       12.15      2.99 o 
  10  -2   5        4.09        1.62      2.79 o 
  11  -2   5        9.89       10.59      2.99 o 
 -12  -1   5       50.07       60.80      7.41 o 
 -11  -1   5        1.25       -2.14      3.90 o 
 -10  -1   5      128.22      109.13      8.57 o 
  -9  -1   5       33.55       30.99      5.20 o 
  -8  -1   5        0.11        3.44      4.35 o 
  -7  -1   5     1205.95     1169.67     40.01 o 
  -6  -1   5       16.25       11.57      2.24 o 
  -5  -1   5       82.12       65.70      3.07 o 
  -4  -1   5      376.39      359.66      6.89 o 
  -3  -1   5     1045.36     1470.21     12.99 o 
  -2  -1   5       19.82       20.86      1.91 o 
  -1  -1   5      509.52      546.42     66.78 o 
   0  -1   5      100.80      130.54      6.76 o 
   1  -1   5      271.41      280.56      6.95 o 
   2  -1   5       39.33       44.69      2.86 o 
   3  -1   5      567.81      432.04      5.00 o 
   4  -1   5       70.79       77.17      2.73 o 
   5  -1   5      200.02      157.53      4.03 o 
   6  -1   5      632.81      514.15     17.67 o 
   7  -1   5      155.51      104.52      4.87 o 
   8  -1   5      117.21       88.02      5.00 o 
   9  -1   5        4.85        3.18      2.66 o 
  10  -1   5       18.20       13.06      2.92 o 
  11  -1   5       11.71       10.33      3.38 o 
 -12   0   5        0.00       -0.84      3.44 o 
 -11   0   5        0.80        2.08      2.99 o 
 -10   0   5      135.28      119.33      8.51 o 
  -9   0   5        1.88        2.21      4.03 o 
  -8   0   5       59.86       52.42      6.11 o 
  -7   0   5      202.12      177.22      6.17 o 
  -6   0   5       35.92       30.28      2.43 o 
  -5   0   5      800.77      705.53     46.64 o 
  -4   0   5      684.62      775.81     32.67 o 
  -3   0   5      175.86      195.49      5.62 o 
  -2   0   5       18.13       10.51      1.20 o 
  -1   0   5       34.09       24.69      1.56 o 
   0   0   5       23.30       57.82      5.39 o 
   1   0   5      394.48      322.00      6.50 o 
   2   0   5      213.25      205.21      7.99 o 
   3   0   5       38.66       21.37      1.82 o 
   4   0   5      331.56      354.74      5.46 o 
   5   0   5      371.57      299.59      5.33 o 
   6   0   5       87.78       50.93      2.92 o 
   7   0   5        4.52        3.18      2.73 o 
   8   0   5       75.97       58.27      4.35 o 
   9   0   5        3.11        3.25      2.08 o 
  10   0   5        0.01        0.19      2.66 o 
  11   0   5       26.12       19.81      3.64 o 
 -12   1   5       16.21       21.18      4.81 o 
 -11   1   5        3.38        6.04      4.09 o 
 -10   1   5        0.10       -1.56      3.83 o 
  -9   1   5        0.02       -2.73      3.64 o 
  -8   1   5        4.77        1.82      2.08 o 
  -7   1   5      152.19      136.55      4.06 o 
  -6   1   5       17.39       14.19      2.07 o 
  -5   1   5       13.93       26.11      6.11 o 
  -4   1   5      969.64     1072.23      8.52 o 
  -3   1   5        2.76        0.99      0.94 o 
  -2   1   5      552.74      484.48    239.70 o 
  -1   1   5      500.11      551.51     35.86 o 
   0   1   5      540.83      544.59     37.64 o 
   1   1   5      115.03      104.23      4.48 o 
   2   1   5      811.66      736.57     30.24 o 
   3   1   5      726.57      744.57     16.40 o 
   4   1   5       10.29       12.54      1.88 o 
   5   1   5      583.54      461.60     14.10 o 
   6   1   5       87.05       75.74      3.31 o 
   7   1   5       49.63       50.02      2.92 o 
   8   1   5      283.20      276.14      8.90 o 
   9   1   5        7.27        5.33      2.34 o 
  10   1   5       81.78       75.94      5.46 o 
 -12   2   5        8.33        7.80      4.68 o 
 -11   2   5       60.65       57.42      6.76 o 
 -10   2   5       19.92       20.53      5.07 o 
  -9   2   5       16.15       11.69      3.90 o 
  -8   2   5      273.03      267.43     39.66 o 
  -7   2   5       62.25       66.49      8.28 o 
  -6   2   5       97.13       97.48      3.64 o 
  -5   2   5      608.44      556.65     38.07 o 
  -4   2   5       91.52       76.26      4.81 o 
  -3   2   5      506.29      533.60     40.60 o 
  -2   2   5      972.70     1116.75    127.45 o 
  -1   2   5      298.12      280.91     22.54 o 
   0   2   5     1265.52     1253.92     20.23 o 
   1   2   5      129.53      145.91     16.24 o 
   2   2   5        2.54        1.81      2.01 o 
   3   2   5       50.81       57.12      2.06 o 
   4   2   5        2.45        1.47      1.37 o 
   5   2   5       16.56       11.37      1.62 o 
   6   2   5      137.73      127.26      4.22 o 
   7   2   5        0.20        2.14      1.88 o 
   8   2   5        9.61        8.31      2.73 o 
   9   2   5        8.85        4.61      2.66 o 
  10   2   5        5.45       10.65      3.70 o 
 -12   3   5        9.71        7.80      4.29 o 
 -11   3   5       74.96       61.71      6.43 o 
 -10   3   5       76.38       49.30      5.46 o 
  -9   3   5        1.34        2.97      2.19 o 
  -8   3   5      910.07      787.61     51.55 o 
  -7   3   5      234.62      206.76      6.43 o 
  -6   3   5      470.25      431.46     28.78 o 
  -5   3   5     1042.78      968.73     24.23 o 
  -4   3   5     1285.09     1288.36     90.75 o 
  -3   3   5      407.24      448.14     40.92 o 
  -2   3   5        1.96        0.52      1.40 o 
  -1   3   5      922.56      800.72    178.90 o 
   0   3   5       58.20       46.41      1.78 o 
   1   3   5        7.47        4.90      1.35 o 
   2   3   5       82.69       72.04      6.92 o 
   3   3   5      103.08       97.90      2.57 o 
   4   3   5       20.87       22.82      1.75 o 
   5   3   5        2.88        4.01      2.04 o 
   6   3   5       14.58       18.64      2.27 o 
   7   3   5        0.11       -1.17      1.69 o 
   8   3   5       41.51       45.93      4.94 o 
   9   3   5        2.48        0.39      2.53 o 
  10   3   5       62.17       73.60      6.37 o 
 -12   4   5       10.09        8.83      3.96 o 
 -11   4   5        0.27        0.13      3.57 o 
 -10   4   5       33.58       26.05      4.48 o 
  -9   4   5        0.09       -4.68      3.70 o 
  -8   4   5       40.75       38.50      4.90 o 
  -7   4   5        0.40        2.36      2.55 o 
  -6   4   5       68.18       49.07      2.92 o 
  -5   4   5      412.50      425.88     14.65 o 
  -4   4   5       13.91        6.27      2.09 o 
  -3   4   5     1121.93     1088.93     10.61 o 
  -2   4   5      449.51      444.00      7.28 o 
  -1   4   5      292.77      210.73     10.69 o 
   0   4   5      137.33       98.18      2.50 o 
   1   4   5      762.23      687.73    171.30 o 
   2   4   5       32.04       10.42      6.89 o 
   3   4   5        1.05        1.60      1.88 o 
   4   4   5      197.73      191.66     31.70 o 
   5   4   5       85.15       73.34      3.75 o 
   6   4   5       21.15       13.98      2.93 o 
   7   4   5        9.21        7.71      3.51 o 
   8   4   5        2.04        1.17      3.38 o 
   9   4   5       39.26       34.49      4.94 o 
  10   4   5       36.77       44.95      5.33 o 
 -12   5   5        0.81       -2.40      4.35 o 
 -11   5   5       23.61       21.57      4.68 o 
 -10   5   5        5.25        2.40      4.09 o 
  -9   5   5       32.97       23.19      5.52 o 
  -8   5   5       69.24       73.16      6.89 o 
  -7   5   5       15.07        9.80      3.02 o 
  -6   5   5       30.60       35.35      5.91 o 
  -5   5   5        4.21        0.80      2.20 o 
  -4   5   5       56.02       68.30      3.49 o 
  -3   5   5       98.29      121.09      3.84 o 
  -2   5   5      647.60      683.16      6.51 o 
  -1   5   5        2.68       -0.77      1.35 o 
   0   5   5        2.91        4.44      1.54 o 
   1   5   5      994.40     1156.22     24.46 o 
   2   5   5      356.17      322.72     30.89 o 
   3   5   5       20.85       17.41      1.82 o 
   4   5   5      547.40      619.96      9.67 o 
   5   5   5       88.37       91.14      8.90 o 
   6   5   5       57.45       69.93      6.07 o 
   7   5   5      170.62      200.24     17.70 o 
   8   5   5        5.63        5.98      3.70 o 
   9   5   5       81.25       96.40      7.86 o 
 -11   6   5       12.86       15.01      5.13 o 
 -10   6   5       36.15       41.83      6.69 o 
  -9   6   5       43.22       39.56      5.98 o 
  -8   6   5      159.41      139.27      8.64 o 
  -7   6   5       68.76       59.16      9.87 o 
  -6   6   5      346.53      338.76      8.70 o 
  -5   6   5      303.68      291.69      6.66 o 
  -4   6   5       81.96       60.18      3.39 o 
  -3   6   5      706.69      738.04      9.39 o 
  -2   6   5        2.71        6.38      2.18 o 
  -1   6   5       37.77       50.34      9.00 o 
   0   6   5      561.48      653.55     23.52 o 
   1   6   5       86.33      110.92      4.12 o 
   2   6   5      112.60      103.42     16.47 o 
   3   6   5       31.64       28.82      2.96 o 
   4   6   5      143.86      161.32     19.07 o 
   5   6   5       21.56       19.36      3.33 o 
   6   6   5       33.14       38.92      3.84 o 
   7   6   5       31.70       33.45      6.46 o 
   8   6   5        4.32       12.08      4.94 o 
   9   6   5        0.21        3.18      4.55 o 
 -11   7   5        0.09        3.44      5.20 o 
 -10   7   5        8.12        1.82      3.96 o 
  -9   7   5      106.95       85.88      7.41 o 
  -8   7   5       54.09       40.73      6.37 o 
  -7   7   5      368.18      325.12     11.95 o 
  -6   7   5        0.31        2.32      2.67 o 
  -5   7   5      521.69      514.30     18.77 o 
  -4   7   5      149.15      171.01      5.30 o 
  -3   7   5      581.42      560.84      8.91 o 
  -2   7   5       26.06       34.18      3.13 o 
  -1   7   5       75.71       90.70      3.24 o 
   0   7   5      283.88      279.11      8.96 o 
   1   7   5        0.44        2.07      2.08 o 
   2   7   5      354.45      351.72      6.17 o 
   3   7   5       11.46       11.15      3.10 o 
   4   7   5      251.81      317.17     35.53 o 
   5   7   5       16.32       11.64      3.32 o 
   6   7   5       33.33       49.11      4.64 o 
   7   7   5        0.28        1.78      3.04 o 
   8   7   5        0.31       -0.17      3.99 o 
 -11   8   5       19.74       14.75      6.11 o 
 -10   8   5       22.14       21.89      5.78 o 
  -9   8   5       67.66       66.13      7.34 o 
  -8   8   5      126.44      117.38      8.64 o 
  -7   8   5       54.59       62.75      7.54 o 
  -6   8   5      267.34      262.82     10.85 o 
  -5   8   5      428.98      368.32     11.56 o 
  -4   8   5      276.92      300.39     14.23 o 
  -3   8   5      186.75      199.89      6.29 o 
  -2   8   5       43.83       56.08      3.64 o 
  -1   8   5        5.11        7.53      2.92 o 
   0   8   5       20.78       19.61      2.57 o 
   1   8   5      187.86      200.60     11.08 o 
   2   8   5       64.60       63.95      3.38 o 
   3   8   5       42.90       48.25      6.69 o 
   4   8   5        2.47        4.27      2.96 o 
   5   8   5        0.08       -2.30      2.66 o 
   6   8   5        8.99       11.60      3.48 o 
   7   8   5        2.43        3.07      3.27 o 
   8   8   5        1.13        0.09      3.90 o 
 -10   9   5        7.42        5.78      4.55 o 
  -9   9   5      239.81      274.71     13.90 o 
  -8   9   5        4.27       10.39      5.00 o 
  -7   9   5      218.21      226.97     11.24 o 
  -6   9   5        1.43        3.05      4.68 o 
  -5   9   5       18.30       11.89      4.48 o 
  -4   9   5       33.72       33.78      5.46 o 
  -3   9   5        3.93        6.11      4.48 o 
  -2   9   5       56.29       44.56      5.26 o 
  -1   9   5       18.18       19.16      3.90 o 
   0   9   5       51.26       60.74      5.91 o 
   1   9   5       16.98       14.52      3.10 o 
   2   9   5        2.91        0.39      2.99 o 
   3   9   5        0.04        2.19      2.94 o 
   4   9   5       18.46       19.13      3.81 o 
   5   9   5        0.00       -0.45      2.82 o 
   6   9   5       29.58       40.77      4.81 o 
   7   9   5        1.06       -0.32      3.59 o 
  -9  10   5       31.03       36.51      6.69 o 
  -8  10   5        7.13        6.50      6.37 o 
  -7  10   5       81.30       75.74      7.28 o 
  -6  10   5       45.41       47.87      6.56 o 
  -5  10   5        0.00        0.26      3.64 o 
  -4  10   5      275.46      277.70     11.43 o 
  -3  10   5        0.17        2.60      4.16 o 
  -2  10   5       22.33       29.56      4.35 o 
  -1  10   5       27.96       25.85      5.00 o 
   0  10   5        9.18       10.39      4.22 o 
   1  10   5       52.63       52.29      5.78 o 
   2  10   5       39.12       36.79      4.32 o 
   3  10   5       65.58      101.88      7.21 o 
   4  10   5       37.22       39.03      9.39 o 
   5  10   5        2.47        2.12      3.87 o 
   6  10   5        2.31        2.88      3.97 o 
  -8  11   5        0.49        2.53      5.46 o 
  -7  11   5        1.90        6.82      5.39 o 
  -6  11   5       41.27       33.32      5.13 o 
  -5  11   5        6.67        9.29      4.03 o 
  -4  11   5       15.75       17.08      5.13 o 
  -3  11   5        0.23        5.78      3.64 o 
  -2  11   5       23.57       14.03      3.90 o 
  -1  11   5        2.73        1.23      4.03 o 
   0  11   5       33.93       36.12      5.52 o 
   1  11   5       29.20       29.49      5.26 o 
   2  11   5        0.66        5.52      4.74 o 
   3  11   5       33.45       39.30      6.24 o 
   4  11   5       16.93       18.55      3.80 o 
   5  11   5       13.69       20.02      5.65 o 
  -7  12   5        8.44        7.86      5.85 o 
  -6  12   5        0.48        1.49      3.77 o 
  -5  12   5       10.40        5.78      4.74 o 
  -4  12   5       13.38       15.33      5.59 o 
  -3  12   5        5.46        5.46      3.90 o 
  -2  12   5       10.54       15.79      5.00 o 
  -1  12   5        5.23        4.61      4.48 o 
   0  12   5       36.48       43.98      6.30 o 
   1  12   5        5.18        6.43      4.94 o 
   2  12   5        4.18        3.25      5.00 o 
   3  12   5        4.10        6.76      5.59 o 
   4  12   5        8.60        5.98      5.98 o 
  -6  13   5       41.55       30.92      4.61 o 
  -5  13   5       10.05        8.90      4.61 o 
  -4  13   5        0.04        1.56      4.68 o 
  -3  13   5       33.62       39.11      6.17 o 
  -2  13   5        1.19       -1.04      4.61 o 
  -1  13   5       67.80       56.71      6.50 o 
   0  13   5        0.35       -1.36      5.13 o 
   1  13   5       28.73       24.23      5.33 o 
   2  13   5        0.07        0.19      4.94 o 
  -2  14   5       22.03       16.69      5.59 o 
   0 -14   6        9.03       10.20      4.68 o 
   1 -14   6        0.02        1.69      3.90 o 
  -3 -13   6        7.04        3.31      3.83 o 
  -2 -13   6        2.05       -0.58      4.29 o 
  -1 -13   6       18.60       14.49      4.42 o 
   0 -13   6       15.50       17.73      4.48 o 
   1 -13   6       50.97       41.83      4.03 o 
   2 -13   6        2.63        4.94      4.55 o 
   3 -13   6      110.54       88.99      8.25 o 
   4 -13   6        3.12        3.51      5.26 o 
  -5 -12   6       46.05       48.91      7.73 o 
  -4 -12   6       19.05       11.95      5.26 o 
  -3 -12   6        8.56        5.46      4.29 o 
  -2 -12   6      109.37       86.46      7.02 o 
  -1 -12   6       24.44       18.58      5.20 o 
   0 -12   6       48.75       41.51      5.33 o 
   1 -12   6        2.01        0.32      2.73 o 
   2 -12   6       39.41       30.79      5.91 o 
   3 -12   6       21.30       13.64      5.59 o 
   4 -12   6        0.55        0.97      5.20 o 
   5 -12   6        3.10        1.04      5.85 o 
   6 -12   6       21.41       20.66      8.05 o 
  -6 -11   6        2.80       -1.17      5.72 o 
  -5 -11   6        2.28        0.78      4.42 o 
  -4 -11   6        0.94       -1.95      4.42 o 
  -3 -11   6        0.10       -2.73      3.83 o 
  -2 -11   6       96.80       84.45      7.02 o 
  -1 -11   6       16.77       22.09      4.61 o 
   0 -11   6      130.13      109.13      7.02 o 
   1 -11   6       16.35       12.21      2.86 o 
   2 -11   6      100.01       84.90      4.94 o 
   3 -11   6       41.92       40.92      6.89 o 
   4 -11   6        1.56       -6.95      5.91 o 
   5 -11   6       56.12       67.82      8.90 o 
   6 -11   6        0.00       -2.60      6.63 o 
   7 -11   6       73.29      103.54     11.04 o 
  -7 -10   6        0.32        1.04      5.98 o 
  -6 -10   6       13.82       22.67      6.69 o 
  -5 -10   6       61.98       64.31      8.25 o 
  -4 -10   6       16.69       17.54      5.52 o 
  -3 -10   6        6.77        8.83      4.55 o 
  -2 -10   6        1.96        0.65      3.90 o 
  -1 -10   6      118.70      107.83      6.63 o 
   0 -10   6       38.37       30.99      4.81 o 
   1 -10   6       19.63       11.17      2.79 o 
   2 -10   6       14.90       17.54      3.12 o 
   3 -10   6       27.45       20.40      6.04 o 
   4 -10   6       20.77       22.09      8.57 o 
   5 -10   6       40.97       53.27      8.44 o 
   6 -10   6       46.82       43.65      8.31 o 
   7 -10   6       63.04       74.51     10.00 o 
   8 -10   6      146.56      180.91     12.41 o 
  -8  -9   6        4.56        7.41      7.28 o 
  -7  -9   6        4.12       11.76      6.30 o 
  -6  -9   6       25.25       23.71      5.98 o 
  -5  -9   6        6.13        0.71      5.20 o 
  -4  -9   6        1.09       -2.53      4.29 o 
  -3  -9   6        0.57       -3.83      3.83 o 
  -2  -9   6       70.68       54.57      5.85 o 
  -1  -9   6      280.74      215.66      7.99 o 
   0  -9   6        6.62        2.40      4.61 o 
   1  -9   6        1.51        1.17      2.86 o 
   2  -9   6       83.98       71.78      4.55 o 
   3  -9   6        4.05        2.08      3.96 o 
   4  -9   6       38.62       27.54      6.43 o 
   5  -9   6       81.31      100.62      9.87 o 
   6  -9   6        0.01        3.70      6.69 o 
   7  -9   6      101.09      152.20     11.50 o 
   8  -9   6        3.40       -1.04      5.39 o 
   9  -9   6        0.27       -3.70      6.30 o 
  -9  -8   6        2.59       -0.06      4.81 o 
  -8  -8   6       18.01       27.22      8.38 o 
  -7  -8   6        1.33       -3.31      5.46 o 
  -6  -8   6      103.88      143.69     10.98 o 
  -5  -8   6      181.57      172.79      9.87 o 
  -4  -8   6      110.14      105.62      8.38 o 
  -3  -8   6      152.04      144.79      8.44 o 
  -2  -8   6       69.25       72.10      5.91 o 
  -1  -8   6      230.20      205.40      8.38 o 
   0  -8   6        8.06        3.77      3.70 o 
   1  -8   6      166.71      173.05      5.59 o 
   2  -8   6      399.37      454.52      8.90 o 
   3  -8   6      114.12      131.22      9.42 o 
   4  -8   6       31.10       40.99      6.89 o 
   5  -8   6      168.94      182.21     10.78 o 
   6  -8   6       29.80       23.71      5.91 o 
   7  -8   6        8.31       12.15      5.91 o 
   8  -8   6        0.09       -0.58      4.68 o 
   9  -8   6        3.98        5.72      5.33 o 
 -10  -7   6        2.36        4.22      4.74 o 
  -9  -7   6        0.06       -0.78      5.59 o 
  -8  -7   6        0.10        1.88      5.00 o 
  -7  -7   6        4.46        4.87      4.03 o 
  -6  -7   6       80.04       68.99      7.08 o 
  -5  -7   6       62.85       50.41      7.41 o 
  -4  -7   6        3.99        3.12      4.03 o 
  -3  -7   6       48.51       50.15      5.98 o 
  -2  -7   6       17.60       22.87      4.22 o 
  -1  -7   6      409.76      358.05      9.61 o 
   0  -7   6       81.20       68.79      3.83 o 
   1  -7   6       39.02       45.73      3.44 o 
   2  -7   6      215.17      252.17      6.69 o 
   3  -7   6      130.39      160.51     10.13 o 
   4  -7   6      189.23      257.82     12.73 o 
   5  -7   6      158.84      273.35     13.12 o 
   6  -7   6      160.48      195.66     11.37 o 
   7  -7   6      276.25      323.04     12.60 o 
   8  -7   6        2.80        6.89      5.33 o 
   9  -7   6       17.48       17.80      5.46 o 
 -10  -6   6        0.02        0.32      5.13 o 
  -9  -6   6        4.55        6.69      4.55 o 
  -8  -6   6        5.58        7.28      5.07 o 
  -7  -6   6       26.27       31.64      6.24 o 
  -6  -6   6      159.02      170.00     10.65 o 
  -5  -6   6        0.02       -0.52      4.22 o 
  -4  -6   6       37.77       24.29      4.81 o 
  -3  -6   6       53.53       62.10      6.04 o 
  -2  -6   6      232.46      275.88      9.42 o 
  -1  -6   6      456.11      375.33      9.35 o 
   0  -6   6        1.42       -1.82      1.95 o 
   1  -6   6        6.92        3.70      2.53 o 
   2  -6   6        9.96       18.84      2.99 o 
   3  -6   6       38.94       71.78      6.76 o 
   4  -6   6      192.63      270.75     11.82 o 
   5  -6   6      196.80      246.59     11.63 o 
   6  -6   6        7.49        9.81      4.87 o 
   7  -6   6      529.44      565.08     15.27 o 
   8  -6   6        0.65        2.27      4.29 o 
   9  -6   6      134.91      153.89      8.90 o 
  10  -6   6        8.11        8.12      4.35 o 
 -10  -5   6        9.89       10.20      5.46 o 
  -9  -5   6        2.54       -0.19      3.64 o 
  -8  -5   6       96.51       91.14      8.25 o 
  -7  -5   6        0.53       -0.13      4.55 o 
  -6  -5   6        1.17       -1.30      4.16 o 
  -5  -5   6       12.87       21.44      5.26 o 
  -4  -5   6       25.13       29.23      5.26 o 
  -3  -5   6      489.31      541.11     13.77 o 
  -2  -5   6        0.27        3.96      3.64 o 
  -1  -5   6      979.55      902.09     13.71 o 
   0  -5   6      188.09      210.66      5.46 o 
   1  -5   6     1346.90     1524.79     13.71 o 
   2  -5   6      693.30     1013.17     16.04 o 
   3  -5   6       51.36       74.31      6.43 o 
   4  -5   6      303.47      363.58     12.08 o 
   5  -5   6       86.16       64.05      6.37 o 
   6  -5   6      344.52      337.98     10.85 o 
   7  -5   6        4.86        3.57      4.09 o 
   8  -5   6        0.24       -3.25      3.96 o 
   9  -5   6        0.79        0.45      3.64 o 
  10  -5   6       65.41       56.25      5.20 o 
 -11  -4   6       54.43       58.40      7.99 o 
 -10  -4   6        0.21       -1.69      4.81 o 
  -9  -4   6       94.91      101.21      8.83 o 
  -8  -4   6       56.91       64.70      7.54 o 
  -7  -4   6      154.97      162.66      9.74 o 
  -6  -4   6       52.25       52.88      6.76 o 
  -5  -4   6       21.76       28.32      5.78 o 
  -4  -4   6       79.75       70.74      5.91 o 
  -3  -4   6      364.82      462.83     11.82 o 
  -2  -4   6     1410.98      512.07     11.56 o 
  -1  -4   6        0.41        0.19      2.14 o 
   0  -4   6      850.16      858.50     14.49 o 
   1  -4   6      177.64      247.69      7.08 o 
   2  -4   6      147.17      180.07      4.16 o 
   3  -4   6       38.09       50.80      5.98 o 
   4  -4   6        5.37        2.79      3.12 o 
   5  -4   6       20.80       20.92      4.16 o 
   6  -4   6      291.25      273.87      9.94 o 
   7  -4   6        3.42        5.33      4.09 o 
   8  -4   6       52.85       48.20      5.39 o 
   9  -4   6      113.06      121.21      7.02 o 
  10  -4   6       24.42       17.08      4.09 o 
 -11  -3   6        0.29        3.12      5.07 o 
 -10  -3   6       19.04       20.66      5.39 o 
  -9  -3   6        0.13        0.71      4.48 o 
  -8  -3   6      121.11      121.67      8.90 o 
  -7  -3   6        0.03        0.06      3.51 o 
  -6  -3   6       50.05       51.99      3.59 o 
  -5  -3   6      113.64      102.26      4.43 o 
  -4  -3   6        0.03        1.23      3.38 o 
  -3  -3   6       65.96       97.05      6.30 o 
  -2  -3   6      293.52      268.09      7.86 o 
  -1  -3   6      147.87      148.82      4.03 o 
   0  -3   6      961.80     1066.11      9.29 o 
   1  -3   6      177.07      191.30      5.52 o 
   2  -3   6        2.61       29.43      5.72 o 
   3  -3   6      286.93      321.29      9.55 o 
   4  -3   6       30.48       32.41      4.09 o 
   5  -3   6      642.80      658.30     13.77 o 
   6  -3   6      414.93      395.28     10.85 o 
   7  -3   6       22.88       10.85      4.09 o 
   8  -3   6       41.34       45.28      4.74 o 
   9  -3   6        9.16        7.15      3.31 o 
  10  -3   6        3.07        1.30      2.92 o 
 -11  -2   6       19.57       19.68      5.78 o 
 -10  -2   6       28.99       33.65      5.39 o 
  -9  -2   6        9.40        9.68      4.68 o 
  -8  -2   6       33.99       33.84      5.20 o 
  -7  -2   6      436.32      467.06     14.62 o 
  -6  -2   6        0.01       -0.27      2.33 o 
  -5  -2   6        4.20        7.54      2.31 o 
  -4  -2   6      270.57      287.68      6.33 o 
  -3  -2   6      380.40      462.64     11.04 o 
  -2  -2   6       20.01       33.83      3.44 o 
  -1  -2   6      868.18     1142.35     10.16 o 
   0  -2   6      786.30      893.64     16.56 o 
   1  -2   6     3320.35     4276.13     36.38 o 
   2  -2   6      141.33      252.43      8.05 o 
   3  -2   6       13.29       12.99      2.47 o 
   4  -2   6      108.48      126.74      5.91 o 
   5  -2   6        5.62        5.91      3.38 o 
   6  -2   6      814.51      742.03     13.77 o 
   7  -2   6      514.73      415.80     10.65 o 
   8  -2   6       44.73       38.20      4.22 o 
   9  -2   6        3.28        4.22      2.79 o 
  10  -2   6       36.54       27.15      3.77 o 
 -12  -1   6        6.70        5.13      5.00 o 
 -11  -1   6        4.93        1.30      3.70 o 
 -10  -1   6       32.77       33.91      5.33 o 
  -9  -1   6        4.67        0.97      3.05 o 
  -8  -1   6       89.00       63.27      6.63 o 
  -7  -1   6       36.32       37.39      4.45 o 
  -6  -1   6        1.35        0.04      1.97 o 
  -5  -1   6      196.12      212.05      5.34 o 
  -4  -1   6      702.09      767.09     12.44 o 
  -3  -1   6      296.99      244.50     46.38 o 
  -2  -1   6       58.03       53.32      2.52 o 
  -1  -1   6      108.48      129.52      4.22 o 
   0  -1   6       19.13        8.92      1.43 o 
   1  -1   6     3064.37     3212.43     27.35 o 
   2  -1   6      667.78      723.45     10.91 o 
   3  -1   6     1639.94     1591.89     10.72 o 
   4  -1   6        0.14        0.26      2.66 o 
   5  -1   6      826.76      628.35     11.17 o 
   6  -1   6      128.17      114.20      5.20 o 
   7  -1   6        6.90        6.37      3.05 o 
   8  -1   6       46.52       36.77      3.57 o 
   9  -1   6       15.82       13.32      3.18 o 
  10  -1   6        0.10       -1.75      2.21 o 
 -12   0   6        1.49        3.31      4.87 o 
 -11   0   6        0.14       -0.58      4.22 o 
 -10   0   6        0.02        2.73      3.38 o 
  -9   0   6       31.00       35.73      5.46 o 
  -8   0   6        2.98        2.86      4.35 o 
  -7   0   6      247.53      228.43      7.18 o 
  -6   0   6      266.37      220.25      5.42 o 
  -5   0   6       76.08       94.38     10.85 o 
  -4   0   6       86.83       90.02      2.47 o 
  -3   0   6      410.43      431.18     77.82 o 
  -2   0   6      287.58      279.09      4.50 o 
  -1   0   6       30.86       35.12      1.84 o 
   0   0   6      126.85      132.80     13.28 o 
   1   0   6     1264.63     1433.71     15.79 o 
   2   0   6       69.54       97.92      3.70 o 
   3   0   6      135.57      146.34      5.07 o 
   4   0   6      146.14      143.36      5.39 o 
   5   0   6       35.21       34.62      3.57 o 
   6   0   6      217.59      165.26      6.17 o 
   7   0   6      213.88      159.93      6.11 o 
   8   0   6       49.13       52.94      4.48 o 
   9   0   6        0.64       -0.58      2.01 o 
  10   0   6       49.29       46.12      4.61 o 
 -12   1   6        1.46        4.03      4.81 o 
 -11   1   6       18.89       19.81      5.52 o 
 -10   1   6       10.94       10.72      3.90 o 
  -9   1   6        6.69        0.52      3.83 o 
  -8   1   6      262.50      263.65     17.12 o 
  -7   1   6       40.49       29.31      2.82 o 
  -6   1   6       17.43       12.53      2.11 o 
  -5   1   6       51.18       47.20      4.55 o 
  -4   1   6       46.21       56.80      4.45 o 
  -3   1   6       40.79       65.68      5.42 o 
  -2   1   6      116.09      142.05      5.65 o 
  -1   1   6     1339.61     1215.92     14.13 o 
   0   1   6      263.72      369.73      4.50 o 
   1   1   6       30.87       30.89      2.37 o 
   2   1   6      148.26      168.93      4.38 o 
   3   1   6      167.58      152.81     19.36 o 
   4   1   6      108.13       77.26      5.52 o 
   5   1   6      388.32      246.46      7.08 o 
   6   1   6        1.00       -2.34      2.66 o 
   7   1   6        6.76        1.43      2.47 o 
   8   1   6       88.44       81.20      4.94 o 
   9   1   6        3.71        1.88      2.14 o 
  10   1   6        0.07        0.84      2.60 o 
 -12   2   6       25.16       24.42      5.91 o 
 -11   2   6       50.72       49.17      6.82 o 
 -10   2   6       44.01       33.52      5.85 o 
  -9   2   6        5.28        7.86      3.77 o 
  -8   2   6      195.12      194.16     13.06 o 
  -7   2   6      140.74      123.68     10.82 o 
  -6   2   6       85.32       73.93      3.48 o 
  -5   2   6      304.39      269.16     13.02 o 
  -4   2   6      749.64      757.11     42.48 o 
  -3   2   6     1266.96     1359.16     86.04 o 
  -2   2   6      136.80      161.23     47.81 o 
  -1   2   6     1872.25     1910.64     12.83 o 
   0   2   6      601.94      472.68      4.65 o 
   1   2   6        0.01        0.73      1.20 o 
   2   2   6       93.80       68.06      2.03 o 
   3   2   6       65.99       57.79      4.22 o 
   4   2   6       59.42       64.17      4.03 o 
   5   2   6        0.00       -0.32      2.40 o 
   6   2   6        0.56       -1.82      2.47 o 
   7   2   6       87.92       73.92      5.20 o 
   8   2   6       18.81       22.87      3.77 o 
   9   2   6       17.23       14.49      3.38 o 
  10   2   6       40.76       49.37      5.00 o 
 -12   3   6        0.18       -1.04      4.09 o 
 -11   3   6        5.63        2.47      4.29 o 
 -10   3   6       77.88       58.01      6.04 o 
  -9   3   6       22.43       18.39      2.79 o 
  -8   3   6        7.35        8.74      2.40 o 
  -7   3   6      103.64       80.10      4.01 o 
  -6   3   6       16.19        6.68      2.83 o 
  -5   3   6      802.52      792.25      9.79 o 
  -4   3   6      169.65      192.01      7.80 o 
  -3   3   6     1210.13     1226.41     32.74 o 
  -2   3   6      997.31     1154.78     37.81 o 
  -1   3   6     2353.94     2344.38     49.40 o 
   0   3   6     1846.99     2000.70     58.66 o 
   1   3   6      459.19      457.75     22.90 o 
   2   3   6      652.02      612.24     39.66 o 
   3   3   6      134.78      118.66      5.88 o 
   4   3   6      429.89      430.83     32.54 o 
   5   3   6      607.46      631.04     19.65 o 
   6   3   6       77.37       60.48      4.68 o 
   7   3   6       26.58       22.09      3.96 o 
   8   3   6        9.69       10.72      2.99 o 
   9   3   6        5.30        5.52      3.51 o 
  10   3   6        2.39        1.43      3.57 o 
 -12   4   6       16.87       15.40      4.55 o 
 -11   4   6       52.28       37.87      6.11 o 
 -10   4   6        0.66       -1.23      4.03 o 
  -9   4   6        0.37       -1.44      1.96 o 
  -8   4   6      167.08      182.23     22.05 o 
  -7   4   6        1.33        0.83      2.34 o 
  -6   4   6       18.63       11.91      2.62 o 
  -5   4   6      293.66      249.01     10.91 o 
  -4   4   6      576.90      597.65     12.73 o 
  -3   4   6       54.19       57.99      3.02 o 
  -2   4   6      276.73      319.09     12.08 o 
  -1   4   6       77.80       92.16      2.83 o 
   0   4   6      494.47      414.75    164.83 o 
   1   4   6      537.33      572.36     14.81 o 
   2   4   6      332.69      333.77     13.77 o 
   3   4   6       14.05       11.32      1.66 o 
   4   4   6       75.34       82.74      3.65 o 
   5   4   6       31.92       39.11      7.05 o 
   6   4   6       36.49       40.40      4.42 o 
   7   4   6       78.03       89.58      6.24 o 
   8   4   6       20.83       20.07      4.22 o 
   9   4   6       32.78       44.11      5.39 o 
 -11   5   6        2.48       -0.84      4.55 o 
 -10   5   6       25.86       23.32      5.39 o 
  -9   5   6       10.75       15.92      3.54 o 
  -8   5   6        6.26        6.90      3.38 o 
  -7   5   6        3.52        5.19      3.22 o 
  -6   5   6      227.19      204.74     15.14 o 
  -5   5   6      205.91      223.06     15.91 o 
  -4   5   6      211.40      195.64      6.76 o 
  -3   5   6      321.73      252.33     47.49 o 
  -2   5   6       33.97       41.92      2.15 o 
  -1   5   6       25.47       24.57      1.80 o 
   0   5   6       94.49       96.60      5.29 o 
   1   5   6       88.16       85.34      3.15 o 
   2   5   6        0.42       -0.52      1.22 o 
   3   5   6      121.68      102.17     37.09 o 
   4   5   6      121.62       83.92     26.93 o 
   5   5   6        3.29       -2.56      3.05 o 
   6   5   6        1.42        1.17      2.60 o 
   7   5   6        1.21        1.10      2.86 o 
   8   5   6        3.98        1.75      3.64 o 
   9   5   6       18.17       21.57      4.94 o 
 -11   6   6        0.77       -1.62      4.81 o 
 -10   6   6       23.68       23.00      5.39 o 
  -9   6   6        7.66        6.50      4.48 o 
  -8   6   6       11.54        8.98      4.32 o 
  -7   6   6      284.98      257.77      6.79 o 
  -6   6   6        2.86        5.36      2.64 o 
  -5   6   6      790.12      764.06     30.60 o 
  -4   6   6      162.43      188.51     18.58 o 
  -3   6   6      410.24      397.65     17.31 o 
  -2   6   6        2.45        0.78      1.84 o 
  -1   6   6      571.87      738.24     11.69 o 
   0   6   6      275.36      296.93      5.43 o 
   1   6   6       24.94       24.39      2.34 o 
   2   6   6       87.15       84.19     12.76 o 
   3   6   6      182.94      171.62      5.38 o 
   4   6   6      116.75      134.52      5.18 o 
   5   6   6        0.22       -0.71      2.18 o 
   6   6   6       64.82       84.87      4.84 o 
   7   6   6        5.49        7.73      3.90 o 
   8   6   6        0.04       -2.27      3.18 o 
 -11   7   6        6.86       10.78      6.30 o 
 -10   7   6        2.01       -1.56      4.94 o 
  -9   7   6       76.26       63.53      6.82 o 
  -8   7   6       10.09        8.51      4.87 o 
  -7   7   6       14.79       11.49      2.85 o 
  -6   7   6        4.05        2.58      2.68 o 
  -5   7   6      234.74      234.33      6.64 o 
  -4   7   6      106.38      110.24     14.65 o 
  -3   7   6      240.59      243.47      6.25 o 
  -2   7   6      207.23      204.67     11.34 o 
  -1   7   6       24.12       32.88      2.40 o 
   0   7   6       38.06       29.33      2.52 o 
   1   7   6      426.09      434.63      8.54 o 
   2   7   6        3.68        3.86      3.22 o 
   3   7   6      161.51      176.77     14.32 o 
   4   7   6        9.90       13.13      2.96 o 
   5   7   6        0.17       -2.40      2.36 o 
   6   7   6       12.28       10.96      3.23 o 
   7   7   6        1.00       -0.71      3.64 o 
   8   7   6        1.89        0.91      4.81 o 
 -10   8   6       37.86       35.73      6.37 o 
  -9   8   6      153.40      148.95     10.39 o 
  -8   8   6       73.63       68.79      7.28 o 
  -7   8   6      102.22       95.81      7.54 o 
  -6   8   6       22.63       21.53      3.51 o 
  -5   8   6        8.99        9.65      3.12 o 
  -4   8   6       47.62       46.67      3.93 o 
  -3   8   6        0.02        5.76      2.79 o 
  -2   8   6      157.46      153.85      5.34 o 
  -1   8   6      148.40      156.61      4.22 o 
   0   8   6       14.40       17.77      2.49 o 
   1   8   6      237.87      204.59      4.73 o 
   2   8   6      116.72      135.01     10.36 o 
   3   8   6      105.09      106.90      4.98 o 
   4   8   6       14.60       20.14      3.26 o 
   5   8   6       71.36      101.51      6.30 o 
   6   8   6        5.92        8.93      3.54 o 
   7   8   6        2.56        1.88      3.18 o 
 -10   9   6       38.46       36.31      7.08 o 
  -9   9   6        0.36        2.47      5.72 o 
  -8   9   6      163.84      160.32     10.39 o 
  -7   9   6       25.11       27.67      5.52 o 
  -6   9   6      316.86      332.92     12.80 o 
  -5   9   6       27.69       27.93      4.22 o 
  -4   9   6      643.68      643.16     36.70 o 
  -3   9   6        3.50        5.01      3.26 o 
  -2   9   6      134.32      118.42      6.07 o 
  -1   9   6       14.95       17.55      3.27 o 
   0   9   6       51.93       45.51      3.05 o 
   1   9   6        4.74        5.95      2.17 o 
   2   9   6        5.10        4.92      2.87 o 
   3   9   6        7.85       18.74      3.42 o 
   4   9   6       71.38       91.95      8.48 o 
   5   9   6        0.49       -0.65      3.40 o 
   6   9   6        0.01       -0.72      3.43 o 
  -9  10   6       20.10       20.53      6.50 o 
  -8  10   6        4.52        8.31      5.78 o 
  -7  10   6       40.20       39.11      6.63 o 
  -6  10   6       35.25       29.30      5.20 o 
  -5  10   6      164.82      152.78      8.12 o 
  -4  10   6        2.31        3.64      3.83 o 
  -3  10   6      214.18      233.46     10.39 o 
  -2  10   6       33.16       18.51      4.68 o 
  -1  10   6       26.85       27.93      5.00 o 
   0  10   6        5.93        3.70      4.22 o 
   1  10   6       24.60       20.72      3.42 o 
   2  10   6       55.83       59.66      4.52 o 
   3  10   6        1.42        2.57      3.53 o 
   4  10   6       40.81       41.77      4.50 o 
   5  10   6        5.39        9.03      3.57 o 
   6  10   6       17.53       32.17      5.12 o 
  -8  11   6       29.94       32.61      7.08 o 
  -7  11   6       13.68       11.50      4.81 o 
  -6  11   6        0.01       -1.43      4.94 o 
  -5  11   6        4.66        4.87      4.81 o 
  -4  11   6       12.40       13.64      5.13 o 
  -3  11   6       27.34       28.52      4.94 o 
  -2  11   6        2.23        0.06      3.96 o 
  -1  11   6        1.29        1.10      4.35 o 
   0  11   6       31.94       35.86      5.85 o 
   1  11   6        2.55        0.13      4.35 o 
   2  11   6       37.84       48.07      6.24 o 
   3  11   6        7.39        7.31      3.46 o 
   4  11   6        5.24        3.80      3.81 o 
  -7  12   6        6.44        8.38      4.94 o 
  -6  12   6       65.76       66.84      7.54 o 
  -5  12   6       23.03       29.82      5.46 o 
  -4  12   6        0.80        2.86      5.00 o 
  -3  12   6       26.06       37.74      6.30 o 
  -2  12   6        7.90        9.29      4.81 o 
  -1  12   6       22.63       20.01      5.65 o 
   0  12   6        0.00       -1.04      4.42 o 
   1  12   6        2.96        0.26      4.09 o 
   2  12   6        0.24       -2.27      4.55 o 
   3  12   6        0.63       -2.27      5.13 o 
  -5  13   6       33.53       27.48      5.85 o 
  -4  13   6        1.05        3.12      5.33 o 
  -3  13   6       31.67       38.00      6.69 o 
  -2  13   6       19.03       17.28      5.46 o 
  -1  13   6       16.72       13.51      5.52 o 
   0  13   6       72.15       77.11      7.15 o 
   1  13   6        0.42       -0.52      5.07 o 
  -3 -13   7        1.47       -0.52      3.70 o 
  -2 -13   7        9.27        1.75      4.35 o 
   0 -13   7       29.42       19.23      4.48 o 
   1 -13   7        4.59        6.50      4.09 o 
   2 -13   7       31.46       24.10      5.26 o 
   3 -13   7        5.89        6.17      5.91 o 
  -5 -12   7        4.05        3.25      5.78 o 
  -4 -12   7        0.13       -1.95      4.16 o 
  -3 -12   7        0.06       -3.44      4.48 o 
  -2 -12   7        0.06       -2.01      3.70 o 
  -1 -12   7       12.25       15.98      5.00 o 
   0 -12   7       38.65       24.75      4.35 o 
   1 -12   7       25.85       14.36      4.09 o 
   2 -12   7       57.37       40.99      6.63 o 
   3 -12   7       13.89        6.43      5.72 o 
   4 -12   7       35.37       46.06     10.59 o 
   5 -12   7        1.59        0.45      5.78 o 
  -6 -11   7       35.83       39.88      7.93 o 
  -5 -11   7        2.53       -1.49      5.00 o 
  -4 -11   7        6.05        7.08      4.55 o 
  -3 -11   7       20.06       20.20      4.87 o 
  -2 -11   7        6.40        5.33      3.51 o 
  -1 -11   7       81.47       82.69      6.63 o 
   0 -11   7        5.47        1.69      3.70 o 
   1 -11   7       18.63       15.20      4.68 o 
   2 -11   7       29.45       27.02      5.98 o 
   3 -11   7        3.48        0.91      4.09 o 
   4 -11   7        4.75        2.14      6.63 o 
   5 -11   7        0.73       -0.84      6.50 o 
   6 -11   7        7.21        3.44      6.50 o 
  -7 -10   7        0.34        3.25      5.52 o 
  -6 -10   7        7.48        8.44      5.85 o 
  -5 -10   7        0.64        0.45      4.94 o 
  -4 -10   7       11.51       15.01      5.13 o 
  -3 -10   7        0.00       -1.82      3.96 o 
  -2 -10   7        0.04       -1.49      3.57 o 
  -1 -10   7      273.58      228.92      9.16 o 
   0 -10   7        0.03       -1.88      2.21 o 
   1 -10   7        5.83        5.46      3.77 o 
   2 -10   7      154.15      147.26      9.81 o 
   3 -10   7        0.40        1.82      4.48 o 
   4 -10   7       50.88       74.44      7.99 o 
   5 -10   7       37.42       53.01      8.18 o 
   6 -10   7       56.04       75.94      9.81 o 
   7 -10   7       90.53      143.95     12.93 o 
  -8  -9   7        0.23       -0.71      6.76 o 
  -7  -9   7        0.49        2.73      5.33 o 
  -6  -9   7       32.50       29.75      6.24 o 
  -5  -9   7       15.90       14.42      5.85 o 
  -4  -9   7       89.78      100.69      8.38 o 
  -3  -9   7        5.58        4.48      3.96 o 
  -2  -9   7       43.51       34.43      4.81 o 
  -1  -9   7      103.46       79.25      5.20 o 
   0  -9   7       87.17       77.69      4.61 o 
   1  -9   7        3.37        0.91      3.83 o 
   2  -9   7        0.10       -2.79      4.55 o 
   3  -9   7        0.25        6.17      6.56 o 
   4  -9   7       27.83       34.30      7.15 o 
   5  -9   7        9.07       12.86      6.76 o 
   6  -9   7        6.48       -1.49      6.37 o 
   7  -9   7       45.94       54.57      8.57 o 
   8  -9   7       22.54       15.27      6.50 o 
  -9  -8   7        1.06        0.26      5.46 o 
  -8  -8   7        1.25        3.38      6.63 o 
  -7  -8   7       30.39       43.39      8.51 o 
  -6  -8   7       44.34       51.38      8.05 o 
  -5  -8   7       98.56       89.77      7.86 o 
  -4  -8   7        0.98        0.71      4.42 o 
  -3  -8   7       16.16       12.21      4.42 o 
  -2  -8   7       34.31       25.79      4.48 o 
  -1  -8   7      992.51      991.21     18.25 o 
   0  -8   7      198.65      182.02      5.91 o 
   1  -8   7      132.40      129.07      8.70 o 
   2  -8   7       10.46       11.56      4.74 o 
   3  -8   7       21.99       27.87      7.80 o 
   4  -8   7        8.84       12.86      6.63 o 
   5  -8   7       85.10      106.60     10.07 o 
   6  -8   7        8.64       12.08      6.89 o 
   7  -8   7       83.80      102.18      9.09 o 
   8  -8   7       10.50       10.72      5.98 o 
   9  -8   7        0.12       -2.14      5.52 o 
  -9  -7   7        0.01        0.06      5.65 o 
  -8  -7   7       15.78       20.66      6.24 o 
  -7  -7   7        0.05       -0.71      4.22 o 
  -6  -7   7      146.69      128.62      9.03 o 
  -5  -7   7       60.81       58.20      7.41 o 
  -4  -7   7      204.30      203.91     10.20 o 
  -3  -7   7        2.60       -0.39      3.90 o 
  -2  -7   7      243.82      231.06      8.57 o 
  -1  -7   7        0.76        0.13      2.40 o 
   0  -7   7       25.95       22.67      3.12 o 
   1  -7   7      258.49      244.18     10.91 o 
   2  -7   7      164.79      186.82     10.85 o 
   3  -7   7      244.66      287.05     12.93 o 
   4  -7   7        3.64        3.38      5.13 o 
   5  -7   7      174.48      197.22     11.89 o 
   6  -7   7       36.54       45.73      7.08 o 
   7  -7   7        0.31       -2.73      4.74 o 
   8  -7   7        3.31        1.62      5.72 o 
   9  -7   7       10.47       17.34      6.17 o 
 -10  -6   7       10.66       18.58      6.82 o 
  -9  -6   7       15.13       18.77      6.30 o 
  -8  -6   7        2.06        1.75      5.26 o 
  -7  -6   7       48.44       63.14      7.67 o 
  -6  -6   7       75.81       67.95      7.80 o 
  -5  -6   7       50.36       47.68      6.37 o 
  -4  -6   7        1.07       -0.06      4.48 o 
  -3  -6   7       19.41       18.19      4.55 o 
  -2  -6   7       30.31       22.61      4.35 o 
  -1  -6   7      101.40       75.35      3.90 o 
   0  -6   7      110.45      102.90      4.03 o 
   1  -6   7       93.00      115.69      7.99 o 
   2  -6   7      123.11      193.51     11.30 o 
   3  -6   7       24.40       38.07      7.08 o 
   4  -6   7       43.10       48.91      7.47 o 
   5  -6   7       53.49       80.61      8.77 o 
   6  -6   7      195.55      223.91     10.59 o 
   7  -6   7      174.59      208.39     10.85 o 
   8  -6   7       13.20       14.75      5.13 o 
   9  -6   7       32.41       33.06      5.85 o 
 -10  -5   7        4.99        9.81      4.94 o 
  -9  -5   7       33.22       36.57      6.50 o 
  -8  -5   7       64.56       65.35      7.47 o 
  -7  -5   7      106.74      125.96      9.22 o 
  -6  -5   7       19.78       25.14      5.52 o 
  -5  -5   7      102.85      124.79      8.51 o 
  -4  -5   7      103.33       91.92      7.34 o 
  -3  -5   7        6.10       10.52      3.64 o 
  -2  -5   7     1778.04     1740.91     21.76 o 
  -1  -5   7       58.80       65.28      3.57 o 
   0  -5   7     1117.64     1093.85     23.58 o 
   1  -5   7        4.39       12.28      6.30 o 
   2  -5   7        0.41        1.49      3.83 o 
   3  -5   7        0.79        1.04      5.13 o 
   4  -5   7        4.22        1.04      5.26 o 
   5  -5   7       12.03        9.94      4.94 o 
   6  -5   7        5.33        1.30      4.16 o 
   7  -5   7      102.17       98.87      7.28 o 
   8  -5   7       23.56       24.49      5.33 o 
   9  -5   7       88.85       94.39      7.08 o 
  10  -5   7        8.53        7.28      4.16 o 
 -11  -4   7        7.92        9.35      5.91 o 
 -10  -4   7       23.38       24.03      6.63 o 
  -9  -4   7       11.88       15.01      5.65 o 
  -8  -4   7       75.15       73.73      8.12 o 
  -7  -4   7        3.07        1.23      3.96 o 
  -6  -4   7       24.75       30.04      4.45 o 
  -5  -4   7        0.13       -3.38      4.61 o 
  -4  -4   7       60.27       85.94      6.37 o 
  -3  -4   7       45.49       43.98      4.48 o 
  -2  -4   7     1841.49     1948.92     73.53 o 
  -1  -4   7      287.79      267.11      6.76 o 
   0  -4   7     1524.46     1906.49     16.37 o 
   1  -4   7     1819.89     2273.31     28.45 o 
   2  -4   7       92.34      123.10      7.41 o 
   3  -4   7      480.12      689.80     15.98 o 
   4  -4   7       77.71       92.57      6.43 o 
   5  -4   7      175.34      164.80      7.93 o 
   6  -4   7      495.93      568.33     14.42 o 
   7  -4   7        1.50        0.97      3.38 o 
   8  -4   7        6.97        5.07      4.16 o 
   9  -4   7        0.00       -1.75      3.57 o 
  10  -4   7       19.47       17.28      4.42 o 
 -11  -3   7        5.21        6.24      5.65 o 
 -10  -3   7        4.12        4.29      5.00 o 
  -9  -3   7       29.03       28.32      6.04 o 
  -8  -3   7       52.30       50.60      6.76 o 
  -7  -3   7      112.81      121.99      8.64 o 
  -6  -3   7       37.97       41.00      3.59 o 
  -5  -3   7      293.84      316.15      7.55 o 
  -4  -3   7       19.87       47.36      5.39 o 
  -3  -3   7      723.15      206.83      8.25 o 
  -2  -3   7        0.34        1.77      2.27 o 
  -1  -3   7       70.03      100.56      5.91 o 
   0  -3   7       43.69       61.13      2.53 o 
   1  -3   7       27.58       41.96      5.52 o 
   2  -3   7       28.00       33.71      5.13 o 
   3  -3   7      434.15      541.95     12.73 o 
   4  -3   7       12.98        9.55      3.70 o 
   5  -3   7       13.19       12.41      3.96 o 
   6  -3   7       65.41       74.51      6.11 o 
   7  -3   7      186.58      177.14      7.73 o 
   8  -3   7       31.31       28.26      4.42 o 
   9  -3   7        1.07       -0.91      3.18 o 
  10  -3   7       51.42       41.05      4.42 o 
 -11  -2   7        8.49       13.25      5.39 o 
 -10  -2   7        0.00        0.52      4.55 o 
  -9  -2   7       28.99       26.18      5.72 o 
  -8  -2   7      225.07      217.74     10.78 o 
  -7  -2   7        1.20        3.92      2.56 o 
  -6  -2   7      210.66      198.46     13.38 o 
  -5  -2   7       53.16       73.01      5.23 o 
  -4  -2   7      254.85      301.15      6.87 o 
  -3  -2   7      271.09      313.62      6.05 o 
  -2  -2   7        2.64        6.83      2.27 o 
  -1  -2   7     1346.93     1843.74     46.19 o 
   0  -2   7      132.89      114.72      2.86 o 
   1  -2   7       97.23      146.42      6.50 o 
   2  -2   7      327.80      317.65      8.77 o 
   3  -2   7       18.72       11.24      3.18 o 
   4  -2   7      291.23      264.38      7.93 o 
   5  -2   7      473.75      417.75     10.59 o 
   6  -2   7        0.80       -2.01      3.38 o 
   7  -2   7        0.50       -1.43      3.25 o 
   8  -2   7       29.94       22.67      3.83 o 
   9  -2   7        0.04        1.43      2.86 o 
  10  -2   7        0.05        0.13      2.40 o 
 -11  -1   7        5.43        0.13      4.42 o 
 -10  -1   7        1.00       -0.71      3.77 o 
  -9  -1   7        0.02       -0.78      2.99 o 
  -8  -1   7        5.07        1.17      4.55 o 
  -7  -1   7       62.82       49.40      3.35 o 
  -6  -1   7      106.46      118.77      7.93 o 
  -5  -1   7        7.10        1.10      2.83 o 
  -4  -1   7      525.02      579.07     32.38 o 
  -3  -1   7      980.57     1145.99     12.13 o 
  -2  -1   7      241.59      330.32     21.70 o 
  -1  -1   7      330.48      368.11     14.36 o 
   0  -1   7        4.88        2.73      2.86 o 
   1  -1   7       62.72       61.32      3.57 o 
   2  -1   7      259.87      192.80      6.11 o 
   3  -1   7      824.39      761.45     12.47 o 
   4  -1   7        1.22        2.14      2.21 o 
   5  -1   7        1.41        3.25      2.34 o 
   6  -1   7      114.18      114.65      5.91 o 
   7  -1   7      214.44      176.56      6.82 o 
   8  -1   7        2.44        5.20      2.73 o 
   9  -1   7        0.82        4.03      2.73 o 
  10  -1   7       25.19       20.92      3.12 o 
 -11   0   7        3.51        5.46      4.87 o 
 -10   0   7        3.26        4.16      3.64 o 
  -9   0   7       26.25       24.23      5.33 o 
  -8   0   7      283.33      271.78     22.05 o 
  -7   0   7      111.50      119.71      4.54 o 
  -6   0   7       56.30       56.71      3.46 o 
  -5   0   7       87.90       90.58      4.04 o 
  -4   0   7       72.20       81.08      2.36 o 
  -3   0   7      416.94      351.85     31.15 o 
  -2   0   7      168.28      159.22      7.57 o 
  -1   0   7      107.20       95.63      7.73 o 
   0   0   7      214.12      168.31     17.44 o 
   1   0   7       55.17       57.62      3.64 o 
   2   0   7      514.28      474.07      9.48 o 
   3   0   7       10.66        7.41      2.53 o 
   4   0   7      140.07      101.86      4.94 o 
   5   0   7      587.68      428.28      9.35 o 
   6   0   7       14.15       14.62      3.05 o 
   7   0   7       11.81        5.00      2.21 o 
   8   0   7        4.71        4.35      2.86 o 
   9   0   7        1.12       -0.26      2.34 o 
  10   0   7        2.83        1.88      2.60 o 
 -12   1   7        2.39        3.77      4.87 o 
 -11   1   7       28.41       31.70      6.24 o 
 -10   1   7       19.79       14.03      5.07 o 
  -9   1   7       17.34       22.28      4.42 o 
  -8   1   7       24.86       27.84      2.92 o 
  -7   1   7      199.77      176.81     13.45 o 
  -6   1   7        0.01       -0.32      2.01 o 
  -5   1   7      281.02      248.18      5.84 o 
  -4   1   7       24.28       23.09      2.38 o 
  -3   1   7      572.70      485.01    207.61 o 
  -2   1   7       48.33       39.97      1.80 o 
  -1   1   7       16.24       24.40      1.59 o 
   0   1   7      324.67      405.29     18.81 o 
   1   1   7      747.25      802.23     51.03 o 
   2   1   7      120.21      112.57      4.61 o 
   3   1   7       15.78        5.26      2.01 o 
   4   1   7        0.03       -0.84      1.88 o 
   5   1   7       21.27       20.66      2.73 o 
   6   1   7       13.59        8.51      2.53 o 
   7   1   7      287.27      205.99      6.95 o 
   8   1   7        3.29       -0.78      2.27 o 
   9   1   7       28.33       22.22      3.70 o 
  10   1   7       25.53       24.36      3.83 o 
 -12   2   7       18.07       15.91      5.46 o 
 -11   2   7        3.11        1.95      4.81 o 
 -10   2   7      226.55      190.66     10.72 o 
  -9   2   7        0.31        1.75      3.57 o 
  -8   2   7       11.48       11.83      2.46 o 
  -7   2   7        3.56        1.19      2.15 o 
  -6   2   7      100.54       94.86      8.44 o 
  -5   2   7        6.51        9.70      2.30 o 
  -4   2   7       82.43       95.25      3.69 o 
  -3   2   7      379.08      318.93     71.26 o 
  -2   2   7        3.26        2.94      1.34 o 
  -1   2   7      947.77      914.27     22.74 o 
   0   2   7      142.12      126.85      2.57 o 
   1   2   7        0.01        0.55      1.34 o 
   2   2   7      710.33      727.21     57.26 o 
   3   2   7        7.91        4.42      1.23 o 
   4   2   7      557.59      454.32      6.76 o 
   5   2   7      189.00      170.13      6.50 o 
   6   2   7        2.33       -0.19      2.27 o 
   7   2   7        9.03        4.29      2.79 o 
   8   2   7       14.08        8.64      2.73 o 
   9   2   7        0.29        0.26      2.47 o 
 -11   3   7       56.94       48.98      6.11 o 
 -10   3   7       18.32       19.42      5.07 o 
  -9   3   7        2.29        1.85      2.04 o 
  -8   3   7        0.00        0.77      1.99 o 
  -7   3   7        0.03       -0.06      2.18 o 
  -6   3   7        7.55       10.89      3.80 o 
  -5   3   7        2.19        1.34      1.86 o 
  -4   3   7      200.59      162.10      4.77 o 
  -3   3   7       65.19       87.91      3.51 o 
  -2   3   7      472.27      392.23    119.59 o 
  -1   3   7        3.73        7.13      1.38 o 
   0   3   7       83.92      109.59      2.54 o 
   1   3   7       33.05       26.89      1.87 o 
   2   3   7      522.53      613.80     56.51 o 
   3   3   7      300.13      281.08      7.54 o 
   4   3   7       54.64       55.09      3.83 o 
   5   3   7       30.08       32.67      3.57 o 
   6   3   7       92.78       93.93      5.33 o 
   7   3   7      101.13       94.84      5.78 o 
   8   3   7       23.09       13.97      3.12 o 
   9   3   7       20.25       24.36      4.16 o 
 -11   4   7        0.42        0.71      4.55 o 
 -10   4   7       77.28       78.67      7.60 o 
  -9   4   7       15.13       19.39      3.14 o 
  -8   4   7       68.68       66.56      4.35 o 
  -7   4   7       43.97       36.31      5.10 o 
  -6   4   7      202.83      176.27     17.28 o 
  -5   4   7      197.23      200.32     12.02 o 
  -4   4   7      314.53      304.04     23.81 o 
  -3   4   7       27.00       35.50      4.06 o 
  -2   4   7       35.08       33.82      3.38 o 
  -1   4   7      206.33      191.83     38.46 o 
   0   4   7      405.46      361.76     10.78 o 
   1   4   7      149.59      108.20      6.85 o 
   2   4   7        0.81        0.18      1.72 o 
   3   4   7      276.27      246.09      6.56 o 
   4   4   7      209.09      176.30      6.76 o 
   5   4   7       88.88       59.76      4.55 o 
   6   4   7        0.11       -1.49      2.92 o 
   7   4   7       33.29       23.78      3.83 o 
   8   4   7        1.02        1.88      2.66 o 
   9   4   7        0.17        2.73      3.77 o 
 -11   5   7       58.37       59.05      7.73 o 
 -10   5   7       71.88       85.09      8.67 o 
  -9   5   7       13.02       11.79      2.68 o 
  -8   5   7       18.95       17.65      5.07 o 
  -7   5   7      178.83      164.96     16.86 o 
  -6   5   7      147.39      133.85      9.97 o 
  -5   5   7      301.39      299.21     25.56 o 
  -4   5   7      937.57      951.43     11.48 o 
  -3   5   7       57.48       40.43      3.12 o 
  -2   5   7      307.45      307.57     17.47 o 
  -1   5   7      324.49      331.85      4.78 o 
   0   5   7        1.01        0.78      1.23 o 
   1   5   7       63.66       57.93      4.06 o 
   2   5   7       25.83       20.38      5.52 o 
   3   5   7       64.86       52.03      2.44 o 
   4   5   7       82.41       78.34      5.65 o 
   5   5   7       72.69       69.70      5.39 o 
   6   5   7       87.41       93.61      6.56 o 
   7   5   7        8.00        2.86      3.51 o 
   8   5   7        1.45        0.13      2.86 o 
 -11   6   7       16.01       14.62      5.20 o 
 -10   6   7        0.75       -3.77      4.94 o 
  -9   6   7        1.05        1.09      2.77 o 
  -8   6   7        4.80        5.74      2.51 o 
  -7   6   7      129.47      136.32     12.41 o 
  -6   6   7       66.42       61.41      4.01 o 
  -5   6   7       80.67       64.26      3.89 o 
  -4   6   7      473.82      455.54      8.28 o 
  -3   6   7       52.89       45.85      3.39 o 
  -2   6   7       95.24       69.97      3.67 o 
  -1   6   7      277.73      322.70     11.24 o 
   0   6   7        2.18        2.94      1.75 o 
   1   6   7      674.20      735.10     30.89 o 
   2   6   7       51.81       43.97      3.88 o 
   3   6   7      311.52      261.06     90.98 o 
   4   6   7      110.52       81.23     29.65 o 
   5   6   7        3.51        2.27      2.73 o 
   6   6   7        0.94       -0.32      3.38 o 
   7   6   7        0.57       -1.23      3.38 o 
   8   6   7        7.60       13.97      4.42 o 
 -10   7   7        0.30       -0.26      5.07 o 
  -9   7   7        5.62        7.58      3.51 o 
  -8   7   7        7.66        5.15      2.64 o 
  -7   7   7       52.80       50.30      3.80 o 
  -6   7   7        1.49        1.35      4.03 o 
  -5   7   7      373.51      392.02     34.33 o 
  -4   7   7        7.69        7.12      2.76 o 
  -3   7   7       64.88       60.37      8.18 o 
  -2   7   7       59.83       57.15      4.06 o 
  -1   7   7       69.08       60.30      5.68 o 
   0   7   7       22.67       24.42      2.38 o 
   1   7   7      192.70      188.61      7.44 o 
   2   7   7        3.03        1.91      3.15 o 
   3   7   7        1.25        1.20      2.25 o 
   4   7   7        3.04        1.03      2.18 o 
   5   7   7       57.51       74.44      6.24 o 
   6   7   7       28.59       46.38      5.98 o 
   7   7   7        0.70        2.99      4.03 o 
 -10   8   7        1.50        5.72      5.20 o 
  -9   8   7        1.18        2.53      5.39 o 
  -8   8   7       10.79       12.74      3.28 o 
  -7   8   7        1.85        2.41      2.73 o 
  -6   8   7        0.25        0.21      2.62 o 
  -5   8   7      137.20      137.03      5.67 o 
  -4   8   7        2.88        4.03      2.83 o 
  -3   8   7        2.40        0.49      2.98 o 
  -2   8   7        3.25        3.08      2.59 o 
  -1   8   7        0.12       -0.78      2.53 o 
   0   8   7       55.59       59.49      3.10 o 
   1   8   7        0.01       -1.81      2.03 o 
   2   8   7       35.64       32.04      3.23 o 
   3   8   7       19.92       36.15      3.83 o 
   4   8   7        0.12        1.32      2.85 o 
   5   8   7        0.55        2.86      4.68 o 
   6   8   7        3.04        1.49      4.55 o 
   7   8   7        0.00        2.08      5.13 o 
  -9   9   7        2.48       -2.08      5.39 o 
  -8   9   7       38.01       46.64      6.69 o 
  -7   9   7       22.97       32.09      6.50 o 
  -6   9   7      115.57      122.16      5.95 o 
  -5   9   7      221.47      258.84      7.83 o 
  -4   9   7        0.27        3.56      3.15 o 
  -3   9   7      414.89      439.02     14.62 o 
  -2   9   7       15.53        9.43      3.67 o 
  -1   9   7       11.82        8.68      2.86 o 
   0   9   7       42.86       44.10      2.88 o 
   1   9   7       80.25       80.67      3.65 o 
   2   9   7       16.74       20.34      3.32 o 
   3   9   7        1.17        5.86      3.40 o 
   4   9   7       11.65       10.97      3.51 o 
   5   9   7       22.10       28.71      5.46 o 
   6   9   7        6.12       13.25      5.20 o 
  -9  10   7       23.93       31.05      6.50 o 
  -8  10   7       22.52       18.25      6.17 o 
  -7  10   7        5.89        8.12      5.46 o 
  -6  10   7        1.99        4.29      4.94 o 
  -5  10   7        4.64        2.99      3.18 o 
  -4  10   7        5.32        6.82      3.12 o 
  -3  10   7      106.04      125.73      5.88 o 
  -2  10   7        1.99        3.07      2.85 o 
  -1  10   7        5.55        4.47      2.96 o 
   0  10   7       56.96       70.36      4.64 o 
   1  10   7        7.13        3.70      3.05 o 
   2  10   7       53.96       66.47      5.23 o 
   3  10   7       40.55       50.22      7.08 o 
   4  10   7       20.19       27.73      4.16 o 
   5  10   7        7.32       14.03      5.46 o 
  -8  11   7       16.59       24.29      7.73 o 
  -7  11   7       57.59       57.23      7.28 o 
  -6  11   7       17.60       19.62      5.39 o 
  -5  11   7       26.52       23.58      5.20 o 
  -4  11   7        1.84        4.16      4.35 o 
  -3  11   7        1.05        3.64      4.22 o 
  -2  11   7       23.49       24.62      5.00 o 
  -1  11   7       16.41       13.97      5.07 o 
   0  11   7       18.11       15.53      4.94 o 
   1  11   7        1.97        0.45      4.09 o 
   2  11   7        0.09       -0.94      3.01 o 
   3  11   7        2.18       -0.10      3.22 o 
   4  11   7       15.83       27.56      4.46 o 
  -6  12   7        4.58        6.56      5.26 o 
  -5  12   7       60.59       66.06      7.67 o 
  -4  12   7        5.78        4.22      4.94 o 
  -3  12   7       58.50       67.56      7.54 o 
  -2  12   7        4.50        4.09      4.42 o 
  -1  12   7        5.63       10.59      4.81 o 
   0  12   7       42.49       33.32      5.46 o 
   1  12   7        0.57       -1.23      4.29 o 
   2  12   7       11.31       18.71      5.85 o 
  -4  13   7       18.91       22.09      5.13 o 
  -3  13   7       27.72       28.06      6.63 o 
  -2  13   7       18.93       17.47      5.59 o 
  -1  13   7        0.11        2.08      4.87 o 
  -1 -13   8        3.66        4.09      3.18 o 
   0 -13   8       28.10       13.45      4.16 o 
   1 -13   8        8.27        1.88      3.57 o 
   2 -13   8       38.01       30.14      6.24 o 
  -4 -12   8       14.26       16.37      5.33 o 
  -3 -12   8        7.47        4.29      4.87 o 
  -1 -12   8       17.97       10.46      3.38 o 
   0 -12   8       16.30        9.74      4.03 o 
   1 -12   8       45.39       38.72      6.11 o 
   2 -12   8       26.79       23.84      6.24 o 
   3 -12   8       68.25       67.04      8.31 o 
   4 -12   8        9.22        2.60      6.04 o 
  -5 -11   8        5.11        0.78      5.07 o 
  -4 -11   8        0.00       -2.79      4.22 o 
  -3 -11   8        0.13        1.04      3.96 o 
  -1 -11   8        0.12       -0.39      2.86 o 
   0 -11   8       79.72       52.68      5.39 o 
   1 -11   8        3.21        1.43      4.42 o 
   2 -11   8       56.45       36.31      6.50 o 
   3 -11   8        0.34        2.60      6.56 o 
   4 -11   8       40.78       46.25      7.99 o 
   5 -11   8        0.01       -8.09      5.39 o 
   6 -11   8        6.86       15.33      8.18 o 
  -7 -10   8        0.03       -2.21      6.37 o 
  -6 -10   8       13.86       21.89      6.95 o 
  -5 -10   8        3.60        2.79      4.87 o 
  -4 -10   8        0.71       -2.14      4.35 o 
  -3 -10   8       44.75       39.82      5.78 o 
  -2 -10   8        6.53        3.96      4.22 o 
  -1 -10   8       81.60       50.86      5.00 o 
   0 -10   8       17.21        5.85      3.64 o 
   1 -10   8       19.79       16.43      4.94 o 
   2 -10   8      126.11      111.02      9.22 o 
   3 -10   8        0.07        2.86      5.91 o 
   4 -10   8        5.81        7.60      6.50 o 
   5 -10   8        0.01       -1.75      6.56 o 
   6 -10   8        1.23       -0.84      6.56 o 
   7 -10   8        3.82        1.04      7.15 o 
  -7  -9   8        1.34        0.91      5.85 o 
  -6  -9   8       26.37       33.19      6.43 o 
  -5  -9   8        0.01        1.69      4.94 o 
  -4  -9   8        7.44        8.44      4.61 o 
  -3  -9   8       37.23       37.81      5.39 o 
  -2  -9   8       12.36       16.50      4.09 o 
  -1  -9   8       66.06       50.34      5.39 o 
   0  -9   8        0.00       -1.56      2.92 o 
   1  -9   8        0.62        0.91      3.51 o 
   2  -9   8      175.56      158.50      9.94 o 
   3  -9   8       53.62       59.50      7.28 o 
   4  -9   8      153.82      206.89     13.51 o 
   5  -9   8        5.86        6.76      5.98 o 
   6  -9   8       99.88      124.98     11.63 o 
   7  -9   8       58.99       67.43      8.77 o 
  -8  -8   8        1.92        6.69      7.15 o 
  -7  -8   8       19.80       25.72      6.43 o 
  -6  -8   8       36.25       30.79      6.89 o 
  -5  -8   8       11.02       12.02      5.00 o 
  -4  -8   8      163.95      166.88      9.74 o 
  -3  -8   8       20.50       23.13      4.87 o 
  -2  -8   8      282.05      266.01      9.48 o 
  -1  -8   8      194.18      162.07      8.38 o 
   0  -8   8      238.50      236.19     10.72 o 
   1  -8   8      155.22      170.19      9.81 o 
   2  -8   8       98.39      115.89     10.13 o 
   3  -8   8       41.50       46.12      7.67 o 
   4  -8   8       51.00       52.36      8.38 o 
   5  -8   8       77.56       93.74      9.68 o 
   6  -8   8        1.16        2.66      6.76 o 
   7  -8   8       33.70       38.33      7.28 o 
   8  -8   8        2.35       -0.91      6.43 o 
  -9  -7   8        7.99        7.86      6.50 o 
  -8  -7   8       14.45       18.64      6.30 o 
  -7  -7   8       59.66       57.16      6.63 o 
  -6  -7   8       11.58        8.31      4.81 o 
  -5  -7   8      143.60      176.62     10.72 o 
  -4  -7   8        0.71        2.27      3.90 o 
  -3  -7   8       13.03        8.70      4.68 o 
  -2  -7   8       42.84       32.35      4.48 o 
  -1  -7   8      994.38      809.85     16.95 o 
   0  -7   8      185.22      219.63     10.26 o 
   1  -7   8      159.23      167.14      9.74 o 
   2  -7   8        1.34       -0.19      4.16 o 
   3  -7   8      536.89      743.07     21.18 o 
   4  -7   8        0.11        4.81      5.33 o 
   5  -7   8       38.18       61.91      8.05 o 
   6  -7   8       86.51      102.31      9.29 o 
   7  -7   8       17.40       17.93      5.85 o 
   8  -7   8       20.08       33.26      6.17 o 
  -9  -6   8        9.12       13.12      6.04 o 
  -8  -6   8        0.01        1.82      4.87 o 
  -7  -6   8       28.95       38.52      6.56 o 
  -6  -6   8       11.56       12.15      5.39 o 
  -5  -6   8       30.31       29.04      5.33 o 
  -4  -6   8       83.72       70.03      7.34 o 
  -3  -6   8        1.97       -2.08      3.96 o 
  -2  -6   8      829.07      768.53     15.85 o 
  -1  -6   8        5.80        7.67      3.64 o 
   0  -6   8      292.15      341.23     12.41 o 
   1  -6   8        0.01       -0.19      5.65 o 
   2  -6   8       12.50       13.77      4.87 o 
   3  -6   8       77.29      102.90      9.16 o 
   4  -6   8        0.06       -6.95      5.85 o 
   5  -6   8       28.41       33.32      6.50 o 
   6  -6   8       19.56       21.37      5.33 o 
   7  -6   8        5.14        6.82      4.81 o 
   8  -6   8        4.43        2.21      4.42 o 
   9  -6   8       40.52       54.57      7.41 o 
 -10  -5   8       21.36       25.33      6.50 o 
  -9  -5   8       14.68       12.86      4.74 o 
  -8  -5   8       24.65       27.35      6.17 o 
  -7  -5   8        0.42        0.39      4.09 o 
  -6  -5   8       14.09       11.30      5.20 o 
  -5  -5   8       25.13       22.87      5.52 o 
  -4  -5   8       16.83       27.02      5.26 o 
  -3  -5   8        7.35        3.05      2.21 o 
  -2  -5   8        0.67        1.36      2.47 o 
  -1  -5   8      417.34      389.69     11.69 o 
   0  -5   8      557.13      563.98     13.84 o 
   1  -5   8       22.20       33.06      5.46 o 
   2  -5   8      115.20      151.81      9.55 o 
   3  -5   8      105.39      139.79      9.35 o 
   4  -5   8        1.96        0.58      4.48 o 
   5  -5   8       67.56       68.08      6.82 o 
   6  -5   8      295.77      336.42     12.41 o 
   7  -5   8       52.12       50.28      6.17 o 
   8  -5   8       60.27       69.96      7.08 o 
   9  -5   8        7.02        4.94      3.64 o 
 -10  -4   8       23.26       32.09      7.15 o 
  -9  -4   8        1.34       -1.36      3.83 o 
  -8  -4   8       48.65       45.60      7.08 o 
  -7  -4   8        4.83        2.40      5.07 o 
  -6  -4   8       52.96       65.72      5.21 o 
  -5  -4   8        0.78       -1.69      4.61 o 
  -4  -4   8       32.86       33.32      5.33 o 
  -3  -4   8       26.76       28.31      3.19 o 
  -2  -4   8      616.18      681.88      9.55 o 
  -1  -4   8      190.60      199.03      8.25 o 
   0  -4   8       59.70      110.04      7.67 o 
   1  -4   8       15.73       17.54      5.46 o 
   2  -4   8       40.08       38.26      5.33 o 
   3  -4   8       20.90       26.76      5.91 o 
   4  -4   8       82.96       88.60      6.24 o 
   5  -4   8        2.48        0.52      4.09 o 
   6  -4   8       48.20       53.92      5.78 o 
   7  -4   8        0.08       -0.71      3.18 o 
   8  -4   8       56.08       60.61      6.17 o 
   9  -4   8       13.26       12.54      4.61 o 
 -11  -3   8       23.83       28.71      7.08 o 
 -10  -3   8        0.58        4.35      4.74 o 
  -9  -3   8       29.95       25.40      6.17 o 
  -8  -3   8       44.99       47.03      6.76 o 
  -7  -3   8       37.21       35.92      6.17 o 
  -6  -3   8       36.99       42.12      3.90 o 
  -5  -3   8       31.48       25.90      3.52 o 
  -4  -3   8        0.44        1.14      2.25 o 
  -3  -3   8       16.82       26.82      4.55 o 
  -2  -3   8       20.22       17.97      2.73 o 
  -1  -3   8      100.03      112.18      8.31 o 
   0  -3   8      186.57      300.83     10.39 o 
   1  -3   8        6.67        5.91      4.48 o 
   2  -3   8      334.60      362.54     11.56 o 
   3  -3   8       62.24       79.83      5.85 o 
   4  -3   8       36.32       33.00      4.09 o 
   5  -3   8      148.45      130.96      6.76 o 
   6  -3   8       64.13       62.36      5.98 o 
   7  -3   8        1.24       -0.06      3.83 o 
   8  -3   8        0.97       -0.26      3.57 o 
   9  -3   8        0.98       -3.77      3.38 o 
 -11  -2   8        5.15        3.77      5.46 o 
 -10  -2   8        1.40        3.05      3.96 o 
  -9  -2   8        0.49       -4.03      4.42 o 
  -8  -2   8      296.39      305.70     13.32 o 
  -7  -2   8       10.61       13.75      3.23 o 
  -6  -2   8      316.27      321.15     16.14 o 
  -5  -2   8      389.59      392.71     14.26 o 
  -4  -2   8      303.96      351.92     11.92 o 
  -3  -2   8      901.95     1067.04     23.58 o 
  -2  -2   8      120.70      137.71     15.79 o 
  -1  -2   8      371.09      528.60     13.93 o 
   0  -2   8       33.77       34.95      4.09 o 
   1  -2   8       34.11       32.28      4.74 o 
   2  -2   8      117.55      106.01      5.72 o 
   3  -2   8       20.61       24.94      3.38 o 
   4  -2   8       37.73       41.77      4.35 o 
   5  -2   8        2.94       -0.26      2.66 o 
   6  -2   8        2.83        3.57      2.73 o 
   7  -2   8      131.95      126.09      6.89 o 
   8  -2   8        0.84        1.17      2.92 o 
   9  -2   8        3.14        1.69      3.12 o 
 -11  -1   8       31.27       39.63      6.56 o 
 -10  -1   8       10.76       16.69      5.59 o 
  -9  -1   8       99.28       96.72      8.25 o 
  -8  -1   8      120.82      136.09      9.09 o 
  -7  -1   8       32.94       35.56      3.49 o 
  -6  -1   8       13.20       14.74      2.96 o 
  -5  -1   8       15.24       18.82      2.91 o 
  -4  -1   8       97.79      102.94     22.41 o 
  -3  -1   8       45.78       56.44      2.91 o 
  -2  -1   8      168.38      166.08      4.35 o 
  -1  -1   8      247.13      337.88      7.47 o 
   0  -1   8      313.99      383.52      9.22 o 
   1  -1   8      328.62      330.38      8.38 o 
   2  -1   8      598.49      648.94     12.47 o 
   3  -1   8      160.12      159.60      6.17 o 
   4  -1   8      321.04      300.31      8.57 o 
   6  -1   8       86.80       70.29      4.61 o 
   7  -1   8       40.12       26.44      3.51 o 
   8  -1   8        0.44       -0.26      2.47 o 
   9  -1   8       27.28       25.40      3.77 o 
 -11   0   8        6.95        3.64      3.90 o 
 -10   0   8       34.94       38.33      6.43 o 
  -9   0   8       94.67       75.09      7.28 o 
  -8   0   8       51.48       61.10      3.86 o 
  -7   0   8      161.34      159.06      5.46 o 
  -6   0   8       24.94       22.70      4.06 o 
  -5   0   8       74.10       80.57      4.06 o 
  -4   0   8       59.79       49.80      6.66 o 
  -3   0   8      627.13      699.14     30.63 o 
  -2   0   8       19.15       17.11      1.84 o 
  -1   0   8      568.04      574.07     41.02 o 
   0   0   8      140.18      139.01      5.07 o 
   1   0   8        0.37        1.10      2.34 o 
   2   0   8       68.68       51.12      4.09 o 
   3   0   8       33.72       42.74      4.09 o 
   4   0   8        0.66        0.71      2.53 o 
   5   0   8       91.65       68.73      4.42 o 
   6   0   8        0.02        0.58      2.01 o 
   7   0   8      191.23      147.46      6.30 o 
   8   0   8       14.06        7.47      2.92 o 
   9   0   8       17.57       13.25      2.79 o 
 -11   1   8       11.47       14.29      5.00 o 
 -10   1   8       58.31       64.11      7.28 o 
  -9   1   8       73.77       59.89      6.76 o 
  -8   1   8       87.03       83.10      4.25 o 
  -7   1   8      362.71      329.93     26.67 o 
  -6   1   8        0.07       -0.52      2.50 o 
  -5   1   8       18.28       16.69      2.41 o 
  -4   1   8      528.03      541.90     35.63 o 
  -3   1   8       84.00       79.12      5.65 o 
  -2   1   8       14.89       19.93      2.66 o 
  -1   1   8       66.14       63.61      4.77 o 
   0   1   8       67.01       63.79      3.05 o 
   1   1   8        5.87       12.60      2.21 o 
   2   1   8      184.62      179.09      4.55 o 
   3   1   8        0.13        5.78      2.60 o 
   4   1   8       27.59       25.01      3.44 o 
   5   1   8      436.50      376.57      9.22 o 
   6   1   8       96.34       69.83      4.55 o 
   7   1   8        5.84        5.78      2.34 o 
   8   1   8       11.98        3.77      2.53 o 
   9   1   8        8.58        5.59      3.12 o 
 -11   2   8       49.57       36.18      6.04 o 
 -10   2   8        7.56        9.03      5.07 o 
  -9   2   8      112.34      104.18     19.16 o 
  -8   2   8       12.86       12.27      2.56 o 
  -7   2   8      167.56      164.77      5.40 o 
  -6   2   8      153.59      122.64      8.22 o 
  -5   2   8      139.47      147.07      5.65 o 
  -4   2   8      513.65      465.59     27.22 o 
  -3   2   8       28.47       22.84      2.63 o 
  -2   2   8      522.88      623.77     10.39 o 
  -1   2   8       64.31       71.07      9.32 o 
   0   2   8       55.61       58.78      9.09 o 
   1   2   8       17.03        8.18      2.08 o 
   2   2   8       11.06       10.39      2.08 o 
   3   2   8      478.47      400.54      6.50 o 
   4   2   8       69.52       45.02      2.79 o 
   5   2   8      119.92       97.70      5.33 o 
   6   2   8       21.30       13.90      2.86 o 
   7   2   8      243.51      209.75      7.47 o 
   8   2   8        1.20        1.30      2.86 o 
   9   2   8       21.35       24.03      3.44 o 
 -11   3   8        0.03       -1.69      4.61 o 
 -10   3   8      125.66      122.12      8.96 o 
  -9   3   8        5.56        2.59      2.25 o 
  -8   3   8       43.18       37.33      3.30 o 
  -7   3   8       45.80       47.87      3.44 o 
  -6   3   8       35.19       35.55      3.12 o 
  -5   3   8       50.04       42.63      5.13 o 
  -4   3   8        0.58       -0.16      2.20 o 
  -3   3   8       43.65       27.85      7.44 o 
  -2   3   8      224.57      212.80      3.68 o 
  -1   3   8       52.91       46.78      2.50 o 
   0   3   8      197.03      192.43      3.56 o 
   1   3   8      127.34      114.65      3.90 o 
   2   3   8      209.56      196.31      6.17 o 
   3   3   8      266.35      185.78     29.82 o 
   4   3   8      549.98      416.19      9.42 o 
   5   3   8        0.01        0.19      2.53 o 
   6   3   8      325.72      270.10      8.83 o 
   7   3   8        6.88        6.24      2.47 o 
   8   3   8       88.16       75.42      5.65 o 
   9   3   8        0.72        3.38      3.31 o 
 -11   4   8       72.33       62.62      7.47 o 
 -10   4   8       59.71       61.65      7.15 o 
  -9   4   8        3.71        4.18      2.37 o 
  -8   4   8        9.95       10.08      2.82 o 
  -7   4   8       45.30       53.23      3.52 o 
  -6   4   8      171.97      147.37     10.39 o 
  -5   4   8       59.56       61.92      7.31 o 
  -4   4   8      618.36      593.54      9.11 o 
  -3   4   8        2.19        3.51      2.30 o 
  -2   4   8      286.99      169.48     71.65 o 
  -1   4   8       11.18        7.24      1.44 o 
   0   4   8       30.97       31.38      1.82 o 
   1   4   8        0.91        2.08      1.53 o 
   2   4   8        7.10        9.87      2.08 o 
   3   4   8        4.59        2.86      2.01 o 
   4   4   8       19.88       15.33      2.79 o 
   5   4   8       16.10       17.47      3.31 o 
   6   4   8      223.17      211.77      8.31 o 
   7   4   8       12.49       12.60      3.51 o 
   8   4   8       87.36       71.91      5.91 o 
 -11   5   8       22.17       21.24      6.11 o 
 -10   5   8        8.82        9.92      3.01 o 
  -9   5   8        4.19        3.44      2.97 o 
  -8   5   8        3.73        2.92      2.15 o 
  -7   5   8       18.46       15.76      2.85 o 
  -6   5   8      151.28      129.58      5.15 o 
  -5   5   8       20.33       18.25      2.96 o 
  -4   5   8      433.01      393.87      7.70 o 
  -3   5   8        4.80        4.68      2.22 o 
  -2   5   8      247.49      231.74      5.64 o 
  -1   5   8      102.43       86.96     36.18 o 
   0   5   8      242.95      247.94      4.98 o 
   1   5   8      333.54      333.59     30.21 o 
   2   5   8       79.29       73.01      3.51 o 
   3   5   8      477.17      499.28     11.82 o 
   4   5   8        0.48       -1.04      2.92 o 
   5   5   8      124.79      115.24      6.50 o 
   6   5   8        1.59       -1.30      3.05 o 
   7   5   8       17.67        9.81      3.64 o 
   8   5   8        1.88        4.09      3.57 o 
 -10   6   8        4.42        6.87      3.21 o 
  -9   6   8        1.16        1.58      2.62 o 
  -8   6   8        0.32       -0.34      2.68 o 
  -7   6   8        0.63       -0.76      2.43 o 
  -6   6   8       37.72       31.06      4.25 o 
  -5   6   8       10.93       18.39      3.12 o 
  -4   6   8        0.83        1.58      2.61 o 
  -3   6   8       67.79       46.41     10.46 o 
  -2   6   8       18.30       20.34      2.57 o 
  -1   6   8       15.24       14.21      2.06 o 
   0   6   8       95.22       77.65     25.50 o 
   1   6   8      144.91      123.06     24.33 o 
   2   6   8      105.14      111.02      4.16 o 
   3   6   8       23.04       23.84      3.51 o 
   4   6   8        0.28       -0.78      2.53 o 
   5   6   8       79.72       94.91      6.30 o 
   6   6   8       25.20       39.95      4.81 o 
   7   6   8        0.82        1.88      3.25 o 
 -10   7   8       48.29       50.67      7.34 o 
  -9   7   8        0.29        0.91      2.54 o 
  -8   7   8       39.80       43.85      3.76 o 
  -7   7   8        2.51        3.61      2.72 o 
  -6   7   8       51.37       56.46      4.15 o 
  -5   7   8      294.90      316.85     11.56 o 
  -4   7   8      115.85      124.92      5.28 o 
  -3   7   8       89.52       81.03      8.96 o 
  -2   7   8       92.71       85.54     11.24 o 
  -1   7   8       43.61       49.61      3.61 o 
   0   7   8       24.52       25.35      2.63 o 
   1   7   8        3.57        2.88      1.91 o 
   2   7   8        7.11        2.21      1.88 o 
   3   7   8        9.12       17.86      4.03 o 
   4   7   8        1.14        2.86      3.77 o 
   5   7   8       14.91       14.68      4.42 o 
   6   7   8        0.02        0.13      3.83 o 
   7   7   8       10.43       10.13      4.48 o 
 -10   8   8       65.95       67.62      8.18 o 
  -9   8   8        8.06       10.78      4.71 o 
  -8   8   8       79.38       91.29      5.56 o 
  -7   8   8       15.79       17.23      3.20 o 
  -6   8   8        8.46        8.35      2.96 o 
  -5   8   8       84.29       97.07      8.93 o 
  -4   8   8      108.82      103.07     14.13 o 
  -3   8   8       95.55      104.78      4.73 o 
  -2   8   8       50.00       61.17      4.13 o 
  -1   8   8       23.13       16.67      3.01 o 
   0   8   8      132.53      150.05      4.43 o 
   1   8   8        4.04        6.68      1.99 o 
   2   8   8       86.74      114.50     12.76 o 
   3   8   8       22.52       29.36      5.52 o 
   4   8   8       29.17       31.96      5.52 o 
   5   8   8       16.33       18.90      4.94 o 
   6   8   8        3.58        7.93      4.55 o 
  -9   9   8        3.23        5.52      5.00 o 
  -8   9   8       11.36       10.65      5.33 o 
  -7   9   8       54.63       55.25      4.61 o 
  -6   9   8        0.07        3.27      2.89 o 
  -5   9   8       64.81       66.80      4.70 o 
  -4   9   8       51.81       60.46      4.27 o 
  -3   9   8      159.56      172.14      6.35 o 
  -2   9   8        0.91        0.38      3.74 o 
  -1   9   8        0.14       -1.87      2.62 o 
   0   9   8      107.42      127.61      5.46 o 
   1   9   8       36.42       35.90      2.99 o 
   2   9   8       85.23      122.08      5.67 o 
   3   9   8       97.83      113.68      8.05 o 
   4   9   8       52.17       72.69      6.82 o 
   5   9   8       22.63       33.45      5.59 o 
  -8  10   8       14.05       21.37      6.56 o 
  -7  10   8       11.90       17.54      6.17 o 
  -6  10   8       32.93       35.65      4.38 o 
  -5  10   8        4.95        7.08      3.44 o 
  -4  10   8        6.24        8.61      3.47 o 
  -3  10   8        0.90        2.51      3.18 o 
  -2  10   8        0.44        4.20      3.00 o 
  -1  10   8       12.11       10.71      3.07 o 
   0  10   8       27.77       29.79      3.77 o 
   1  10   8       17.73       16.40      3.51 o 
   2  10   8        0.48        1.72      3.19 o 
   3  10   8        4.12        2.92      4.68 o 
   4  10   8        2.38        6.17      4.94 o 
  -7  11   8       86.31       74.57      7.93 o 
  -6  11   8        7.88       11.69      5.98 o 
  -5  11   8       24.24       12.73      4.48 o 
  -4  11   8       25.30       28.13      6.04 o 
  -3  11   8       47.78       54.76      7.02 o 
  -2  11   8        5.51        4.94      3.48 o 
  -1  11   8        1.37       -0.45      4.09 o 
   0  11   8       26.13       21.31      5.07 o 
   1  11   8        0.21       -0.65      4.55 o 
   2  11   8       16.29       30.09      7.73 o 
   3  11   8        1.11        7.28      5.33 o 
  -5  12   8        1.33        1.23      3.44 o 
  -4  12   8      116.54      150.71     10.13 o 
  -3  12   8        4.35        2.21      4.87 o 
  -2  12   8       68.62       77.24      7.73 o 
  -1  12   8        4.36        7.60      4.81 o 
   0  12   8       25.45       28.78      5.91 o 
   1  12   8       29.00       37.94      6.43 o 
  -2 -12   9        1.66        1.10      2.66 o 
  -1 -12   9        2.17        0.84      2.34 o 
   0 -12   9       31.34       15.79      4.03 o 
   1 -12   9        0.51       -1.62      4.35 o 
   2 -12   9       38.93       26.89      6.17 o 
   3 -12   9        5.99        7.54      8.12 o 
  -5 -11   9        1.79        2.73      5.33 o 
  -2 -11   9        9.65        7.86      3.12 o 
  -1 -11   9       50.29       28.32      4.35 o 
   0 -11   9        1.34        2.73      3.05 o 
   1 -11   9      119.11      103.74      8.44 o 
   2 -11   9        2.16       -0.71      3.83 o 
   4 -11   9       19.08       10.65      6.63 o 
   5 -11   9       10.98       12.93      7.93 o 
  -6 -10   9        0.18        3.70      5.91 o 
  -5 -10   9        0.64       -1.36      4.68 o 
  -2 -10   9        0.06        0.52      2.53 o 
  -1 -10   9        6.30        8.44      3.44 o 
   0 -10   9       48.22       35.34      5.33 o 
   1 -10   9       11.68       15.59      5.26 o 
   2 -10   9        2.82        0.52      5.65 o 
   3 -10   9        2.79        6.69      5.85 o 
   4 -10   9        8.40        9.87      7.54 o 
   5 -10   9        0.00       -3.96      7.08 o 
   6 -10   9        7.18       17.47      8.31 o 
  -7  -9   9        0.95        4.03      5.59 o 
  -6  -9   9        0.92        0.71      4.68 o 
  -5  -9   9        2.25       -2.92      4.68 o 
  -2  -9   9       35.68       21.18      3.83 o 
  -1  -9   9       24.46       14.23      3.44 o 
   0  -9   9       79.15       55.09      6.11 o 
   1  -9   9       70.20       67.69      6.63 o 
   2  -9   9       47.69       77.11     10.52 o 
   3  -9   9       56.42       79.64      9.22 o 
   4  -9   9        0.19        1.95      6.69 o 
   5  -9   9       12.17       30.21      8.51 o 
   6  -9   9        4.15        4.48      8.05 o 
   7  -9   9        1.37       -1.30      6.24 o 
  -8  -8   9        3.11        4.03      6.63 o 
  -7  -8   9        7.14       15.27      6.76 o 
  -6  -8   9        0.41        2.27      5.46 o 
  -5  -8   9        2.11        4.55      4.16 o 
  -4  -8   9        7.18       10.78      4.61 o 
  -2  -8   9       80.57       66.78      5.39 o 
  -1  -8   9        1.76        2.47      3.77 o 
   0  -8   9      127.28      123.81      8.12 o 
   1  -8   9       18.24       23.84      4.61 o 
   2  -8   9      157.32      160.19      9.87 o 
   3  -8   9      166.33      228.92     13.64 o 
   4  -8   9       60.60       85.88      9.87 o 
   5  -8   9       20.43       30.01      7.99 o 
   6  -8   9       65.37       71.00      9.29 o 
   7  -8   9        2.49        0.45      6.11 o 
  -9  -7   9       12.86       10.59      6.37 o 
  -8  -7   9        0.13       -1.43      5.52 o 
  -7  -7   9       41.55       34.49      5.98 o 
  -6  -7   9        6.61        8.12      5.26 o 
  -5  -7   9       62.32       62.88      7.28 o 
  -4  -7   9       52.24       55.54      5.91 o 
  -3  -7   9       18.91       12.47      3.64 o 
  -2  -7   9      661.26      504.47     13.19 o 
  -1  -7   9      195.42      159.47      8.90 o 
   0  -7   9      220.39      217.68     10.91 o 
   1  -7   9      440.34      643.68     21.24 o 
   2  -7   9       81.90      106.47      9.22 o 
   3  -7   9       27.72       38.52      7.47 o 
   4  -7   9        1.53       -0.13      5.07 o 
   5  -7   9       23.33       27.41      7.41 o 
   6  -7   9        0.28       -1.04      5.33 o 
   7  -7   9        8.39       10.65      5.72 o 
   8  -7   9        1.80        1.56      5.78 o 
  -9  -6   9        2.04       -1.49      5.59 o 
  -8  -6   9       42.32       55.48      8.12 o 
  -7  -6   9        3.43        3.83      5.46 o 
  -6  -6   9        2.30       -0.19      4.74 o 
  -5  -6   9       87.60       89.58      7.02 o 
  -4  -6   9       17.86       19.88      5.33 o 
  -3  -6   9        2.99        6.17      3.64 o 
  -2  -6   9       12.87        4.61      4.09 o 
  -1  -6   9      683.22      685.51     16.37 o 
   0  -6   9      239.15      228.85     10.13 o 
   1  -6   9       56.11       73.01      7.34 o 
   2  -6   9        5.67        8.44      6.43 o 
   3  -6   9      439.86      622.89     19.10 o 
   4  -6   9        0.07       -4.03      5.91 o 
   5  -6   9       34.09       42.81      7.15 o 
   6  -6   9       59.44       52.88      7.08 o 
   7  -6   9        2.88        2.08      4.55 o 
   8  -6   9       48.49       75.94      8.70 o 
 -10  -5   9       23.61       23.13      6.56 o 
  -9  -5   9        0.55        1.56      5.13 o 
  -8  -5   9       36.83       33.65      6.82 o 
  -7  -5   9        0.01       -1.10      4.48 o 
  -6  -5   9        8.35       16.75      3.49 o 
  -5  -5   9       93.33       87.44      7.60 o 
  -4  -5   9       20.44       16.95      4.35 o 
  -3  -5   9      196.50      164.87      7.28 o 
  -2  -5   9      457.12      480.11     12.86 o 
  -1  -5   9      503.08      543.19     14.10 o 
   0  -5   9      195.84      242.95     10.39 o 
   1  -5   9       16.92       30.34      6.11 o 
   2  -5   9      192.06      242.75     11.56 o 
   3  -5   9        0.98       -0.19      4.22 o 
   4  -5   9       25.24       31.18      6.04 o 
   5  -5   9       12.61       16.82      5.26 o 
   6  -5   9        9.78        9.35      4.74 o 
   7  -5   9        3.00        4.03      5.00 o 
   8  -5   9       49.96       52.23      6.82 o 
 -10  -4   9        1.35        1.04      5.72 o 
  -9  -4   9       47.65       52.42      8.05 o 
  -8  -4   9        4.84        0.65      5.20 o 
  -7  -4   9        0.17       -1.23      4.94 o 
  -6  -4   9        0.40       -0.38      3.43 o 
  -5  -4   9      191.74      199.81     10.07 o 
  -4  -4   9        8.97        3.48      2.63 o 
  -3  -4   9      108.96      154.77     27.35 o 
  -2  -4   9        6.48       12.86      4.48 o 
  -1  -4   9      180.88      204.23     10.52 o 
   0  -4   9       15.57       19.55      4.48 o 
   1  -4   9       51.03       69.25      6.24 o 
   2  -4   9       32.37       43.52      6.37 o 
   3  -4   9      104.06      128.10      7.86 o 
   4  -4   9      100.23      105.30      7.08 o 
   5  -4   9      110.99      118.10      7.99 o 
   6  -4   9       13.43        9.09      4.48 o 
   8  -4   9        9.47        8.83      4.48 o 
   9  -4   9       37.49       40.60      5.46 o 
 -10  -3   9        2.92        5.39      5.91 o 
  -9  -3   9       15.09       17.99      6.30 o 
  -8  -3   9       15.24       12.99      5.39 o 
  -7  -3   9      123.23      135.47      5.67 o 
  -6  -3   9       19.75       19.06      3.39 o 
  -5  -3   9        9.91       11.84      2.25 o 
  -4  -3   9        1.25        1.34      2.63 o 
  -3  -3   9        1.28       -0.35      2.46 o 
  -2  -3   9      354.35      466.54     12.41 o 
  -1  -3   9        1.92        5.46      4.29 o 
   0  -3   9      226.78      295.76     10.59 o 
   1  -3   9       10.75        9.09      4.61 o 
   2  -3   9      118.82      154.41      8.18 o 
   3  -3   9        0.32       -2.92      2.79 o 
   4  -3   9       38.43       33.78      5.07 o 
   5  -3   9       32.41       33.32      4.29 o 
   6  -3   9       15.43       14.62      3.70 o 
   7  -3   9       14.09       11.76      4.29 o 
   8  -3   9        0.17       -1.82      3.70 o 
   9  -3   9        7.94        7.54      4.09 o 
 -11  -2   9        5.20       11.89      5.39 o 
 -10  -2   9        2.87       -1.17      4.74 o 
  -9  -2   9       19.76       16.50      5.00 o 
  -8  -2   9       46.26       39.11      6.76 o 
  -7  -2   9        0.02       -0.57      2.67 o 
  -6  -2   9       93.73       95.83      6.72 o 
  -5  -2   9        4.67        7.98      4.94 o 
  -4  -2   9      194.99      176.57     12.47 o 
  -3  -2   9       11.32       27.34      3.34 o 
  -2  -2   9       11.86        8.25      3.64 o 
  -1  -2   9        0.19       -1.69      3.44 o 
   0  -2   9       30.00       47.74      5.07 o 
   1  -2   9       18.50       16.17      3.25 o 
   2  -2   9      164.88      182.86      7.28 o 
   3  -2   9        2.58       -1.82      3.44 o 
   4  -2   9       38.74       36.51      4.42 o 
   5  -2   9       22.36       21.57      3.96 o 
   6  -2   9       13.03       11.11      3.12 o 
   7  -2   9       54.92       46.77      5.07 o 
   8  -2   9       14.82       11.89      3.90 o 
   9  -2   9       52.54       44.63      4.94 o 
 -11  -1   9        0.19       -2.86      4.87 o 
 -10  -1   9       18.98       20.72      5.20 o 
  -9  -1   9        0.11       -2.21      4.48 o 
  -8  -1   9      123.50      143.75      9.55 o 
  -7  -1   9       93.86       86.65      4.64 o 
  -6  -1   9       34.94       40.68      3.78 o 
  -5  -1   9       27.09       26.06      3.17 o 
  -4  -1   9       62.80       63.50      5.59 o 
  -3  -1   9      404.18      442.66      6.57 o 
  -2  -1   9       28.14       33.06      2.99 o 
  -1  -1   9      200.08      292.32      8.90 o 
   0  -1   9      125.47       99.71      5.07 o 
   1  -1   9        7.26        8.05      2.40 o 
   2  -1   9        1.98        3.18      2.79 o 
   3  -1   9        0.64       -1.56      2.60 o 
   4  -1   9        0.01        0.26      3.05 o 
   5  -1   9        3.42        3.38      2.79 o 
   6  -1   9        0.81       -0.13      2.73 o 
   7  -1   9       51.01       48.59      4.68 o 
   8  -1   9        1.24        0.32      2.27 o 
   9  -1   9        4.59        3.96      3.12 o 
 -11   0   9       75.80       81.46      8.57 o 
 -10   0   9        0.85        5.65      5.13 o 
  -9   0   9      281.87      259.51     12.54 o 
  -8   0   9       33.04       30.99      3.42 o 
  -7   0   9      123.52      140.11      9.81 o 
  -6   0   9       70.58       65.67      4.14 o 
  -5   0   9        9.49       14.25      2.96 o 
  -4   0   9      149.53      163.77     21.44 o 
  -3   0   9        0.97        0.31      1.86 o 
  -2   0   9       53.88       47.10      2.73 o 
  -1   0   9        0.01        0.58      1.88 o 
   0   0   9        3.13        6.37      2.79 o 
   1   0   9       36.67       31.70      3.38 o 
   2   0   9      204.70      190.79      6.43 o 
   3   0   9        1.39        1.43      2.79 o 
   4   0   9       31.14       19.42      3.44 o 
   5   0   9       56.45       49.24      3.96 o 
   6   0   9       94.46       62.43      4.16 o 
   7   0   9        4.67        4.35      2.73 o 
   8   0   9        7.69        4.48      2.92 o 
   9   0   9       26.61       20.20      3.44 o 
 -11   1   9        0.76       -2.27      4.68 o 
 -10   1   9       12.07        8.96      4.94 o 
  -9   1   9        0.57        0.00      3.64 o 
  -8   1   9       54.41       49.92      3.77 o 
  -7   1   9       15.74       19.45      2.90 o 
  -6   1   9       75.88       71.73      4.02 o 
  -5   1   9       41.12       49.61      3.83 o 
  -4   1   9      453.88      364.85    120.17 o 
  -3   1   9        5.06        4.33      2.27 o 
  -2   1   9      508.94      566.73     81.98 o 
  -1   1   9      101.48       91.01      3.64 o 
   0   1   9      127.13      113.29      3.96 o 
   1   1   9       44.41       40.73      2.99 o 
   2   1   9       92.03       93.35      3.77 o 
   3   1   9       86.16       79.25      3.31 o 
   4   1   9      126.70      115.37      4.22 o 
   5   1   9        3.80        3.44      2.47 o 
   6   1   9        2.09        1.69      2.08 o 
   8   1   9       18.08       12.41      2.92 o 
 -11   2   9        5.10        8.51      4.61 o 
 -10   2   9       31.18       30.73      6.24 o 
  -9   2   9       14.16       22.63      2.93 o 
  -8   2   9        0.81        0.34      2.34 o 
  -7   2   9      128.31      138.27      5.24 o 
  -6   2   9       51.60       42.09      3.25 o 
  -5   2   9       33.00       34.05      3.61 o 
  -4   2   9       38.36       34.05     15.20 o 
  -3   2   9      174.20      189.12     12.57 o 
  -2   2   9      173.45      170.11     22.05 o 
  -1   2   9       36.41       40.86      2.66 o 
   0   2   9      857.59      740.53      8.83 o 
   1   2   9        3.52        1.82      2.14 o 
   2   2   9        4.49        1.49      1.95 o 
   3   2   9       23.91       21.50      2.40 o 
   4   2   9      167.33      110.63     17.08 o 
   5   2   9       84.77       65.15      4.22 o 
   6   2   9      415.42      307.06      8.70 o 
   7   2   9        0.02        0.58      2.08 o 
   8   2   9       45.13       31.12      3.77 o 
 -11   3   9       42.86       45.86      7.47 o 
 -10   3   9        3.66        7.54      4.68 o 
  -9   3   9        4.81        9.04      2.77 o 
  -8   3   9       19.74       20.12      3.04 o 
  -7   3   9       79.75       89.07      4.39 o 
  -6   3   9      108.40      111.83      6.85 o 
  -5   3   9       65.55       64.51      4.05 o 
  -4   3   9      773.64      781.68     23.35 o 
  -3   3   9       24.41       23.31      3.11 o 
  -2   3   9       83.69       78.26      6.37 o 
  -1   3   9        1.19       -0.58      1.82 o 
   0   3   9      349.06      311.02      5.98 o 
   1   3   9       84.86       75.74      3.51 o 
   2   3   9      351.92      296.47      5.98 o 
   3   3   9      281.70      258.02      7.15 o 
   4   3   9      263.98      197.22      6.89 o 
   5   3   9       39.25       25.46      3.25 o 
   6   3   9        2.20        3.05      2.86 o 
   7   3   9       57.73       47.49      4.09 o 
   8   3   9        5.36        6.95      3.12 o 
 -11   4   9       20.58       19.16      5.85 o 
 -10   4   9       29.11       33.45      8.35 o 
  -9   4   9       12.67       14.37      3.05 o 
  -8   4   9        2.53        1.37      2.62 o 
  -7   4   9        3.38        3.09      2.57 o 
  -6   4   9      230.44      226.57      6.50 o 
  -5   4   9        9.95        9.48      2.77 o 
  -4   4   9      121.03      120.25      4.70 o 
  -3   4   9      130.36       88.95     47.52 o 
  -2   4   9       40.45       38.38      2.94 o 
  -1   4   9       23.25       15.09      2.89 o 
   0   4   9        0.04       -0.58      1.75 o 
   1   4   9       12.00       11.56      2.34 o 
   2   4   9       87.01       87.11      3.77 o 
   3   4   9        3.68        4.74      1.88 o 
   4   4   9       41.26       44.37      4.22 o 
   5   4   9        1.61        3.83      2.60 o 
   6   4   9       84.43       87.44      5.72 o 
   7   4   9        7.88        5.07      3.05 o 
   8   4   9       26.64       30.34      4.55 o 
 -10   5   9        7.77        5.76      2.73 o 
  -9   5   9       10.11        9.29      2.88 o 
  -8   5   9        3.85        1.23      2.77 o 
  -7   5   9       24.79       22.45      2.93 o 
  -6   5   9      219.10      224.14     13.58 o 
  -5   5   9       50.71       50.77      3.64 o 
  -4   5   9       32.20       35.62      3.51 o 
  -3   5   9      199.15      196.08      5.74 o 
  -2   5   9       70.22       39.61     22.57 o 
  -1   5   9      398.19      389.41     11.89 o 
   0   5   9       20.18       23.00      2.60 o 
   1   5   9      173.10      178.18      4.87 o 
   2   5   9       77.25       64.18      3.25 o 
   3   5   9        3.13        0.91      2.86 o 
   4   5   9        0.02       -1.82      2.66 o 
   5   5   9        3.80        5.59      2.79 o 
   6   5   9       15.13       16.76      3.25 o 
   7   5   9        4.44        3.83      3.44 o 
 -10   6   9       44.17       56.61     10.17 o 
  -9   6   9        1.87        4.45      3.03 o 
  -8   6   9       26.06       33.79      3.70 o 
  -7   6   9        1.01        1.35      2.72 o 
  -6   6   9        0.15       -1.84      2.60 o 
  -5   6   9       38.52       39.12      3.63 o 
  -4   6   9        0.01       -0.93      2.70 o 
  -3   6   9        1.24        4.94      3.57 o 
  -2   6   9       56.15       55.89      3.63 o 
  -1   6   9       30.60       16.17     11.24 o 
   0   6   9      330.42      314.40      6.56 o 
   1   6   9        0.84        1.04      2.08 o 
   2   6   9      110.49      101.86      4.03 o 
   3   6   9        3.26        3.38      2.99 o 
   4   6   9        8.46        7.34      3.38 o 
   5   6   9       20.44       20.07      3.96 o 
   6   6   9        1.52       -1.23      3.18 o 
   7   6   9       31.72       33.91      5.07 o 
 -10   7   9       57.88       77.40      5.59 o 
  -9   7   9        1.84       -1.53      2.88 o 
  -8   7   9       24.08       26.76      4.02 o 
  -7   7   9       54.62       55.77      4.40 o 
  -6   7   9        1.93        1.93      2.47 o 
  -5   7   9      131.77      142.16      5.83 o 
  -4   7   9       59.57       69.23      4.23 o 
  -3   7   9       98.50       79.48     16.37 o 
  -2   7   9      159.06      167.20      5.37 o 
  -1   7   9       13.85       17.10      2.98 o 
   0   7   9       43.71       47.68      4.68 o 
   1   7   9       12.24       10.98      2.34 o 
   2   7   9        8.20       10.26      3.44 o 
   3   7   9      107.62      110.56      6.95 o 
   4   7   9        0.45        2.40      3.64 o 
   5   7   9        0.45        1.04      3.31 o 
   6   7   9        4.36        6.63      3.77 o 
  -9   8   9        0.00       -0.06      2.81 o 
  -8   8   9        0.00       -0.14      2.51 o 
  -7   8   9       37.27       41.90      3.93 o 
  -6   8   9        3.83        4.85      3.33 o 
  -5   8   9        8.22        8.63      2.84 o 
  -4   8   9       35.19       32.89      3.76 o 
  -3   8   9       34.43       30.59      3.36 o 
  -2   8   9        4.88        5.43      2.99 o 
  -1   8   9        1.98        1.18      2.55 o 
   0   8   9       14.10       21.76      2.89 o 
   1   8   9       15.62       17.93      2.86 o 
   2   8   9        1.26        2.14      3.96 o 
   3   8   9       86.81      106.40      7.47 o 
   4   8   9       12.88       23.13      4.74 o 
   5   8   9       37.03       53.79      6.24 o 
  -8   9   9        0.07        0.92      3.10 o 
  -7   9   9        0.92       -1.11      3.16 o 
  -6   9   9        7.77       10.17      3.01 o 
  -5   9   9        7.15        6.10      3.24 o 
  -4   9   9       26.61       31.68      4.87 o 
  -3   9   9        1.42       -0.68      2.77 o 
  -2   9   9        8.81       12.80      3.19 o 
  -1   9   9       15.49       10.67      2.84 o 
   0   9   9        9.98        9.16      2.92 o 
   2   9   9        9.45       15.40      4.61 o 
   3   9   9        4.71        5.26      3.77 o 
   4   9   9        0.09        3.05      3.64 o 
  -7  10   9       62.64       69.46      5.70 o 
  -6  10   9        9.42       13.01      4.00 o 
  -5  10   9        8.52       10.98      3.44 o 
  -4  10   9       45.80       38.08      4.22 o 
  -3  10   9       10.26        7.63      3.01 o 
  -2  10   9        2.26        3.41      2.98 o 
  -1  10   9       23.51       26.63      3.56 o 
   0  10   9       24.08       17.47      3.18 o 
   2  10   9        0.04        5.20      4.61 o 
   3  10   9        0.43       -3.77      3.90 o 
  -6  11   9       38.16       45.28      7.34 o 
  -5  11   9        0.00       -2.11      3.61 o 
  -4  11   9       97.29      121.29      8.64 o 
  -3  11   9        1.51        5.36      3.54 o 
  -2  11   9       54.25       63.20      5.00 o 
  -1  11   9       13.41       20.66      3.71 o 
   0  11   9        1.00        2.86      4.42 o 
  -3  12   9       26.67       25.72      6.37 o 
  -2  12   9       41.95       45.60      7.15 o 
   0 -12  10        0.22       -0.39      3.57 o 
  -3 -11  10        3.43        3.51      2.60 o 
  -2 -11  10        3.27        0.58      2.60 o 
  -1 -11  10        9.45        4.35      3.31 o 
   0 -11  10       40.05       29.95      5.13 o 
   1 -11  10        3.26        0.78      3.64 o 
   2 -11  10       31.55       32.02      7.54 o 
   3 -11  10       33.96       37.16      7.41 o 
  -3 -10  10       22.63       18.19      3.05 o 
  -2 -10  10       44.49       27.67      4.09 o 
  -1 -10  10       27.33       21.70      4.35 o 
   0 -10  10       40.72       40.01      5.91 o 
   1 -10  10       80.20       55.48      6.04 o 
   2 -10  10        6.27        8.90      4.48 o 
   3 -10  10       69.36       87.76     10.39 o 
   4 -10  10        6.33        1.04      7.02 o 
   5 -10  10        7.52       11.24      6.76 o 
  -3  -9  10        4.94        0.84      2.60 o 
  -2  -9  10       46.59       26.44      4.09 o 
  -1  -9  10        3.69        0.39      3.44 o 
   0  -9  10        0.84        6.69      4.55 o 
   1  -9  10        6.58       16.50      6.24 o 
   2  -9  10        0.05        0.32      4.55 o 
   3  -9  10       63.58       62.69      9.35 o 
   4  -9  10       33.92       41.51      8.57 o 
   5  -9  10        8.89       10.00      7.67 o 
   6  -9  10       36.46       45.99      8.77 o 
  -7  -8  10       18.33       15.07      6.69 o 
  -4  -8  10       23.32       20.85      3.25 o 
  -3  -8  10       48.74       32.09      3.77 o 
  -2  -8  10        6.55        9.87      3.64 o 
  -1  -8  10        0.74       -1.36      3.44 o 
   0  -8  10        4.11        5.91      4.22 o 
   1  -8  10       64.68       79.32      9.74 o 
   2  -8  10       12.46       20.01      6.37 o 
   3  -8  10       84.91      111.92      9.68 o 
   4  -8  10       11.94       21.76      7.93 o 
   5  -8  10       48.67       97.31     11.37 o 
   6  -8  10        2.17       -0.78      6.24 o 
  -8  -7  10       20.03       24.16      6.76 o 
  -7  -7  10        3.26        2.92      5.72 o 
  -6  -7  10       45.04       63.27      8.57 o 
  -4  -7  10        2.17        2.14      2.47 o 
  -3  -7  10        9.64        6.50      3.05 o 
  -2  -7  10        7.23       12.67      4.09 o 
  -1  -7  10      108.48      119.39      8.25 o 
   0  -7  10       49.77       90.55      8.51 o 
   1  -7  10       37.08       44.37      6.56 o 
   2  -7  10        5.18        7.54      6.04 o 
   3  -7  10        2.82        1.62      5.78 o 
   4  -7  10        3.82        8.44      5.91 o 
   5  -7  10        1.09        3.51      6.24 o 
   6  -7  10       11.16       12.21      5.52 o 
   7  -7  10       14.87       25.98      7.80 o 
  -9  -6  10       11.44       16.95      6.89 o 
  -8  -6  10        1.30       -0.26      5.52 o 
  -7  -6  10        7.52        5.91      5.65 o 
  -6  -6  10        0.23       -0.71      4.81 o 
  -4  -6  10       20.03       14.49      3.25 o 
  -3  -6  10       43.41       36.18      4.42 o 
  -2  -6  10       95.65      110.76      7.21 o 
  -1  -6  10      299.28      253.67      9.94 o 
   0  -6  10       13.15       10.59      6.11 o 
   1  -6  10       34.87       43.85      7.21 o 
   2  -6  10       45.54       74.12      8.38 o 
   3  -6  10       18.28       16.56      6.17 o 
   4  -6  10        0.22        0.19      4.16 o 
   5  -6  10        8.23       20.33      6.04 o 
   6  -6  10        2.68       -0.45      4.68 o 
   7  -6  10        0.71        4.09      5.52 o 
  -9  -5  10       13.19       13.58      6.30 o 
  -8  -5  10       39.94       52.29      7.93 o 
  -7  -5  10        0.02        0.32      4.87 o 
  -6  -5  10       51.70       63.72      4.86 o 
  -5  -5  10       28.38       23.34      5.59 o 
  -4  -5  10       60.27       52.03      4.55 o 
  -3  -5  10      147.45      117.97      6.76 o 
  -2  -5  10      189.21      177.40      8.64 o 
  -1  -5  10        1.22        6.69      6.95 o 
   0  -5  10      540.80      635.89     17.21 o 
   1  -5  10       41.91       38.46      7.02 o 
   2  -5  10      411.97      583.01     17.86 o 
   3  -5  10       99.80      134.73      9.94 o 
   4  -5  10      104.63      117.97      8.57 o 
   5  -5  10       25.97       31.70      5.78 o 
   6  -5  10        5.94        8.44      5.39 o 
   8  -5  10        0.54        3.18      5.52 o 
 -10  -4  10       18.44       29.69      7.54 o 
  -9  -4  10        0.09       -0.39      5.78 o 
  -8  -4  10       44.47       48.65      7.80 o 
  -7  -4  10       17.60       19.88      6.82 o 
  -6  -4  10       40.34       59.74      5.04 o 
  -5  -4  10      216.75      206.18      7.15 o 
  -4  -4  10      126.80      126.48      6.37 o 
  -3  -4  10      243.47      242.17      9.09 o 
  -2  -4  10      556.47      730.47     18.77 o 
  -1  -4  10      665.13      750.08     16.82 o 
   0  -4  10       96.62      112.64      8.38 o 
   1  -4  10      163.63      225.99     11.17 o 
   2  -4  10      147.94      212.22     11.37 o 
   3  -4  10       89.91       96.20      7.80 o 
   4  -4  10        0.27        1.43      3.90 o 
   5  -4  10        0.33       -2.27      4.03 o 
   6  -4  10        0.33       -1.75      4.35 o 
   7  -4  10        0.45       -0.45      3.96 o 
   8  -4  10        0.74       -2.66      4.03 o 
 -10  -3  10        1.62        2.79      6.11 o 
  -9  -3  10       26.93       31.77      7.47 o 
  -8  -3  10        3.89        3.18      5.33 o 
  -7  -3  10       12.26       14.95      3.21 o 
  -6  -3  10       15.08       16.42      3.35 o 
  -5  -3  10       38.85       23.56      7.89 o 
  -4  -3  10        0.78        0.71      3.57 o 
  -3  -3  10      173.89      201.50      8.77 o 
  -2  -3  10       40.72       46.58      5.33 o 
  -1  -3  10      296.83      318.88     11.11 o 
   0  -3  10       66.00       80.87      7.15 o 
   1  -3  10       26.32       19.81      5.65 o 
   2  -3  10      196.44      252.37     10.26 o 
   3  -3  10        0.01       -1.10      3.51 o 
   4  -3  10      115.82      144.08      8.18 o 
   5  -3  10       13.37        6.95      3.51 o 
   6  -3  10        0.10        3.57      4.16 o 
   7  -3  10       15.70       16.69      3.90 o 
   8  -3  10        0.11        2.14      3.90 o 
 -10  -2  10        2.77        3.64      5.20 o 
  -9  -2  10        0.53        2.01      5.39 o 
  -8  -2  10        4.50        7.54      5.26 o 
  -7  -2  10       60.13       65.28      4.68 o 
  -6  -2  10       95.68      101.42      5.29 o 
  -5  -2  10      168.42      168.50      8.38 o 
  -4  -2  10       15.22       27.35      5.72 o 
  -3  -2  10       41.41       45.54      3.70 o 
  -2  -2  10       26.19       28.84      4.55 o 
  -1  -2  10       91.48      121.86      6.95 o 
   0  -2  10        1.82        2.92      3.96 o 
   1  -2  10      321.50      334.41      9.94 o 
   2  -2  10        4.56        2.86      3.44 o 
   3  -2  10       27.61       32.15      4.55 o 
   4  -2  10        6.42        2.99      3.38 o 
   5  -2  10       41.05       37.09      4.61 o 
   6  -2  10        0.00       -1.23      2.86 o 
   7  -2  10       12.36       13.84      3.96 o 
   8  -2  10        0.01        1.04      3.44 o 
 -10  -1  10        9.44       12.28      5.78 o 
  -9  -1  10       81.21       81.59      8.12 o 
  -8  -1  10       26.78       25.66      3.37 o 
  -7  -1  10        8.40       14.04      3.10 o 
  -6  -1  10        2.95        3.15      2.79 o 
  -5  -1  10       11.09       11.06      4.25 o 
  -4  -1  10       28.45       19.88      3.90 o 
  -3  -1  10       43.60       51.32      3.77 o 
  -2  -1  10      142.17      145.51      5.20 o 
  -1  -1  10       44.32       45.54      4.29 o 
   0  -1  10       31.08       26.96      3.70 o 
   1  -1  10       66.39       67.10      5.07 o 
   2  -1  10       26.91       18.77      3.57 o 
   3  -1  10       24.43       26.70      3.70 o 
   4  -1  10        2.22        2.27      2.66 o 
   5  -1  10        1.68       -0.06      2.66 o 
   6  -1  10        5.05        0.58      2.66 o 
   7  -1  10       19.38       15.20      3.64 o 
   8  -1  10        3.34        3.25      3.05 o 
 -10   0  10       11.53       10.78      5.72 o 
  -9   0  10       32.38       38.20      6.69 o 
  -8   0  10       56.13       55.67      4.05 o 
  -7   0  10       54.40       71.56      4.87 o 
  -6   0  10       60.81       68.02      4.32 o 
  -5   0  10       27.13       23.13      7.15 o 
  -4   0  10      306.32      339.49     54.47 o 
  -3   0  10      109.36       85.94      5.78 o 
  -2   0  10      209.05      190.79      4.87 o 
  -1   0  10      241.64      244.18      5.85 o 
   0   0  10       89.58       94.52      3.96 o 
   1   0  10      559.89      543.58     11.56 o 
   2   0  10        0.74       -2.08      2.66 o 
   3   0  10      175.31      159.86      6.43 o 
   4   0  10       66.77       58.20      4.74 o 
   5   0  10        0.02       -0.52      2.34 o 
   6   0  10       16.40       15.72      3.18 o 
   7   0  10        0.26        1.10      2.47 o 
   8   0  10        0.28        0.06      2.79 o 
 -10   1  10       12.00       15.40      5.72 o 
  -9   1  10       35.91       40.47      6.95 o 
  -8   1  10        6.37        4.10      2.58 o 
  -7   1  10       13.19       13.24      2.99 o 
  -6   1  10       12.86       10.41      2.75 o 
  -5   1  10       52.38       53.03      3.93 o 
  -4   1  10        3.73        3.20      2.64 o 
  -3   1  10      227.73      208.06      8.31 o 
  -2   1  10       55.58       50.93      3.05 o 
  -1   1  10      423.26      394.56      6.89 o 
   0   1  10       57.13       63.66      3.44 o 
   1   1  10      517.98      455.69     12.54 o 
   2   1  10      105.99      101.47      4.29 o 
   3   1  10      366.50      303.68      6.56 o 
   4   1  10       10.61       10.13      2.21 o 
   5   1  10        3.01        4.42      2.47 o 
   6   1  10      135.90      115.30      5.78 o 
   8   1  10       19.45       16.30      2.92 o 
 -10   2  10        0.92        2.86      3.96 o 
  -9   2  10        0.86       -2.19      2.48 o 
  -8   2  10       22.00       29.04      3.42 o 
  -7   2  10        3.08        5.12      2.48 o 
  -6   2  10       27.40       31.57      3.45 o 
  -5   2  10       17.51       22.34      3.07 o 
  -4   2  10      370.99      410.80     46.61 o 
  -3   2  10       87.37       87.56      6.37 o 
  -2   2  10      154.88      172.08      8.12 o 
  -1   2  10      220.29      220.15      5.07 o 
   0   2  10      175.21      137.26      4.35 o 
   1   2  10      117.83      114.20      4.16 o 
   2   2  10      213.39      176.49      4.74 o 
   3   2  10        3.80        3.38      2.14 o 
   4   2  10       22.61       20.53      2.86 o 
   5   2  10        5.02        3.38      2.47 o 
   6   2  10       34.42       25.72      3.31 o 
   7   2  10       15.21        8.05      2.60 o 
   8   2  10       24.35       23.45      3.90 o 
 -10   3  10       11.59       10.00      4.61 o 
  -9   3  10        0.09       -0.68      2.53 o 
  -8   3  10        9.04       15.38      3.12 o 
  -7   3  10       59.34       63.58      5.00 o 
  -6   3  10      135.62      147.21      7.37 o 
  -5   3  10      105.28      107.00      4.68 o 
  -4   3  10       43.00       34.48     13.64 o 
  -3   3  10      173.76      158.57      7.60 o 
  -2   3  10       71.01       58.92      5.00 o 
  -1   3  10       15.07       14.94      2.40 o 
   0   3  10      147.04      137.71      4.42 o 
   1   3  10       21.06       18.90      2.47 o 
   2   3  10        2.65        3.18      2.14 o 
   3   3  10       48.86       46.77      2.86 o 
   4   3  10       28.50       22.22      2.79 o 
   5   3  10        2.29        2.53      1.95 o 
   6   3  10       46.24       39.37      4.09 o 
   7   3  10       32.31       27.41      3.96 o 
 -10   4  10        3.29        3.75      3.01 o 
  -9   4  10       27.13       33.14      3.90 o 
  -8   4  10        0.56       -0.03      2.47 o 
  -7   4  10        2.88        1.62      2.68 o 
  -6   4  10      221.45      244.62      7.01 o 
  -5   4  10       29.91       36.26      3.42 o 
  -4   4  10       15.32       21.53      2.92 o 
  -3   4  10      222.86      238.66     15.92 o 
  -2   4  10        7.72        3.51      3.44 o 
  -1   4  10       82.72       87.63      5.72 o 
   0   4  10       22.09       18.97      2.47 o 
   1   4  10       15.76       13.25      2.27 o 
   2   4  10       25.53       19.62      2.47 o 
   3   4  10        5.40        5.26      2.73 o 
   4   4  10       62.25       55.73      4.48 o 
   5   4  10        3.88        4.16      2.14 o 
   6   4  10        7.17        6.69      2.92 o 
   7   4  10       10.27       13.84      3.70 o 
 -10   5  10       21.45       36.21      8.80 o 
  -9   5  10        0.39        1.37      2.69 o 
  -8   5  10        0.15       -0.43      2.32 o 
  -7   5  10        8.82        9.93      2.89 o 
  -6   5  10       23.79       23.47      3.25 o 
  -5   5  10        2.82        3.64      2.37 o 
  -4   5  10      101.73       94.68      4.56 o 
  -3   5  10        2.53        0.82      1.64 o 
  -2   5  10        2.87       -1.04      3.18 o 
  -1   5  10       73.62       65.54      5.33 o 
   0   5  10      183.11      161.23      4.68 o 
   1   5  10       29.85       34.82      2.79 o 
   2   5  10       40.80       36.05      2.79 o 
   3   5  10        5.95        9.16      3.05 o 
   4   5  10        9.64        9.81      3.25 o 
   5   5  10        0.08        0.71      2.21 o 
   6   5  10       14.05        8.51      3.12 o 
  -9   6  10        1.16        1.95      2.85 o 
  -8   6  10        0.00       -2.11      2.85 o 
  -7   6  10       67.50       61.83      4.38 o 
  -6   6  10       19.06       22.79      3.38 o 
  -5   6  10       72.17       72.92      5.00 o 
  -4   6  10      128.84      135.22      5.72 o 
  -3   6  10       97.04       84.00      4.38 o 
  -2   6  10        9.75        8.05      3.51 o 
  -1   6  10      121.23      123.62      6.63 o 
   0   6  10       35.53       28.45      4.09 o 
   1   6  10        1.85        0.52      1.95 o 
   2   6  10        0.67        2.73      2.08 o 
   3   6  10       37.74       49.50      4.87 o 
   4   6  10        4.86        0.91      2.99 o 
   5   6  10        4.31        4.35      3.18 o 
   6   6  10        1.85        1.30      3.31 o 
  -9   7  10        8.17        9.56      3.09 o 
  -8   7  10        1.69        2.46      2.95 o 
  -7   7  10       37.70       39.65      4.35 o 
  -6   7  10       87.82       93.31      5.22 o 
  -5   7  10       10.76       12.95      3.19 o 
  -4   7  10      265.03      267.63     12.11 o 
  -3   7  10       10.56        7.05      2.74 o 
  -2   7  10      111.88      104.65      6.56 o 
  -1   7  10       28.30       25.07      4.22 o 
   0   7  10       22.94       19.10      3.57 o 
   1   7  10        2.81        3.18      2.21 o 
   2   7  10        0.92        0.06      2.86 o 
   3   7  10       10.23       10.33      3.31 o 
   4   7  10        0.75        4.29      3.12 o 
   5   7  10       18.67       26.18      4.81 o 
  -8   8  10        0.80       -0.47      3.13 o 
  -7   8  10        0.82        0.87      3.27 o 
  -6   8  10       18.18       19.11      3.27 o 
  -5   8  10        3.34        1.84      3.11 o 
  -4   8  10       96.18      101.52      6.20 o 
  -3   8  10        1.86       -0.20      2.30 o 
  -2   8  10       79.22       87.11      6.56 o 
  -1   8  10       19.68       27.67      4.55 o 
   0   8  10       24.84       28.19      4.35 o 
   1   8  10       25.45       30.08      4.42 o 
   2   8  10        5.51        8.96      3.64 o 
   3   8  10        6.11        9.48      4.03 o 
   4   8  10        4.44        7.02      4.03 o 
  -7   9  10       14.34       10.31      3.36 o 
  -6   9  10       16.12       15.99      3.73 o 
  -5   9  10        1.52        0.24      3.33 o 
  -4   9  10       29.04       35.72      3.96 o 
  -3   9  10        3.06        3.54      2.94 o 
  -2   9  10        4.21        0.19      3.38 o 
  -1   9  10        6.99        7.60      4.09 o 
   0   9  10        4.95        4.03      3.70 o 
   3   9  10        4.71        6.63      4.42 o 
  -6  10  10       41.20       55.11      4.98 o 
  -5  10  10        3.62        4.46      4.29 o 
  -4  10  10       68.40       78.20      5.04 o 
  -3  10  10       17.22       20.20      3.90 o 
  -2  10  10       23.24       33.77      4.27 o 
  -1  10  10       42.09       58.98      6.89 o 
   0  10  10        0.14        2.34      4.09 o 
  -4  11  10       15.04       16.98      3.70 o 
  -3  11  10       32.05       34.40      4.63 o 
  -2  11  10       39.77       49.42      4.83 o 
  -1  11  10       16.51       27.02      5.39 o 
  -2 -11  11        0.10        0.45      2.73 o 
  -1 -11  11        1.18       -0.06      3.31 o 
   0 -11  11        0.60        0.58      3.77 o 
   1 -11  11       10.63        5.20      6.63 o 
  -4 -10  11        0.03       -2.01      2.14 o 
  -3 -10  11       11.11        8.64      2.92 o 
  -2 -10  11        0.44        0.39      2.47 o 
  -1 -10  11       12.05       12.80      4.09 o 
   0 -10  11       73.62       65.15      6.24 o 
   1 -10  11        0.95        2.34      6.24 o 
   2 -10  11       13.99       12.60      5.26 o 
   3 -10  11       28.50       31.70      7.80 o 
  -5  -9  11       32.18       16.30      2.86 o 
  -4  -9  11       53.39       23.97      3.25 o 
  -3  -9  11       31.58       23.19      3.70 o 
  -2  -9  11       46.55       30.40      4.48 o 
  -1  -9  11       10.51        8.05      3.57 o 
   0  -9  11       38.54       38.52      6.17 o 
   1  -9  11        2.78       -1.62      3.64 o 
   2  -9  11       30.05       44.24      7.41 o 
   3  -9  11       16.36       25.85      7.15 o 
   4  -9  11       23.12       31.25      8.38 o 
   5  -9  11        7.72       29.30      8.38 o 
  -5  -8  11       35.49       22.28      3.12 o 
  -4  -8  11       29.16       19.49      3.18 o 
  -3  -8  11        9.06       10.13      3.51 o 
  -2  -8  11       67.21       42.35      5.26 o 
  -1  -8  11       24.03       16.43      4.55 o 
   0  -8  11        4.84        9.74      6.63 o 
   1  -8  11        5.62       -1.88      4.61 o 
   2  -8  11        2.27        2.79      5.91 o 
   3  -8  11      118.78      129.20     11.37 o 
   4  -8  11       28.71       33.97      8.38 o 
   5  -8  11       18.75       14.75      7.60 o 
  -5  -7  11       62.39       31.96      3.51 o 
  -4  -7  11       11.56        9.22      2.92 o 
  -3  -7  11      127.83       86.66      6.04 o 
  -2  -7  11       28.28       15.27      4.55 o 
  -1  -7  11       10.13       11.89      4.61 o 
   0  -7  11       44.77       40.27      6.04 o 
   1  -7  11       12.45       16.56      5.98 o 
   2  -7  11      112.00      183.90     11.82 o 
   3  -7  11       91.69      111.28     10.39 o 
   4  -7  11       28.15       57.03      9.16 o 
   5  -7  11      102.17      125.57     10.13 o 
   6  -7  11        1.71        7.47      5.72 o 
  -8  -6  11        7.55        3.12      6.04 o 
  -6  -6  11       46.54       56.19      6.56 o 
  -5  -6  11        1.91        1.30      2.53 o 
  -4  -6  11        1.01        3.05      2.73 o 
  -3  -6  11        5.32        4.68      3.44 o 
  -2  -6  11        9.82       12.02      3.83 o 
  -1  -6  11        1.05       12.73      5.91 o 
   0  -6  11       11.94       11.69      5.00 o 
   1  -6  11       77.39       86.66      8.12 o 
   2  -6  11        0.08        1.10      5.72 o 
   3  -6  11        1.04        0.06      5.91 o 
   4  -6  11        0.09        1.82      5.26 o 
   5  -6  11        2.06        0.52      5.33 o 
   6  -6  11        3.96       15.07      7.08 o 
  -8  -5  11        2.65        0.84      5.52 o 
  -6  -5  11        0.08        2.27      4.16 o 
  -4  -5  11      114.49       81.00      5.39 o 
  -3  -5  11        2.25        1.17      3.31 o 
  -2  -5  11       14.50       22.02      6.11 o 
  -1  -5  11      100.89      131.61      8.31 o 
   0  -5  11      337.24      490.90     16.04 o 
   1  -5  11       50.81       73.86      7.86 o 
   2  -5  11       39.10       48.59      6.63 o 
   3  -5  11      137.00      177.40     10.52 o 
   4  -5  11       10.49       15.59      5.39 o 
   5  -5  11        9.36       13.97      5.00 o 
   6  -5  11        4.53        1.69      5.20 o 
   7  -5  11        7.48       13.19      6.37 o 
  -9  -4  11       14.33       18.58      7.54 o 
  -8  -4  11       23.38       29.82      7.99 o 
  -6  -4  11       88.87      107.38      8.31 o 
  -5  -4  11       49.23       58.92      6.11 o 
  -4  -4  11       58.68       58.46      4.94 o 
  -3  -4  11       40.72       55.67      6.76 o 
  -2  -4  11      190.75      205.47      8.90 o 
  -1  -4  11       18.53       23.52      5.52 o 
   0  -4  11       94.21      137.06      9.09 o 
   1  -4  11       21.55       18.90      5.78 o 
   2  -4  11      250.47      284.98     12.08 o 
   3  -4  11        4.44        4.55      4.55 o 
   4  -4  11       83.77       89.19      7.54 o 
   5  -4  11        0.99        0.19      3.44 o 
   6  -4  11       17.16       25.59      6.11 o 
   7  -4  11       11.50        7.93      5.46 o 
  -9  -3  11        6.51       14.94      6.37 o 
  -8  -3  11       26.36       30.86      6.95 o 
  -7  -3  11        4.75        6.81      3.04 o 
  -6  -3  11       16.96       21.31      4.74 o 
  -5  -3  11       51.30       50.21      6.30 o 
  -4  -3  11      133.22      127.06      7.99 o 
  -3  -3  11      134.49      111.92      6.50 o 
  -2  -3  11      195.38      223.20      9.48 o 
  -1  -3  11      527.21      659.08     15.85 o 
   0  -3  11       62.36       81.78      6.50 o 
   1  -3  11      130.03      165.58      8.31 o 
   2  -3  11       28.86       28.39      4.81 o 
   3  -3  11      136.41      139.60      8.18 o 
   4  -3  11        0.72       -1.17      2.92 o 
   5  -3  11       25.20       36.70      5.72 o 
   6  -3  11        5.68       13.77      4.87 o 
   7  -3  11        1.51       -0.84      3.96 o 
 -10  -2  11        2.16        5.65      6.17 o 
  -9  -2  11       53.23       66.65      8.44 o 
  -8  -2  11       19.27       16.69      6.24 o 
  -7  -2  11        9.41       14.76      3.38 o 
  -6  -2  11      118.73      116.02      7.21 o 
  -5  -2  11       16.50       11.56      4.22 o 
  -4  -2  11       17.09       18.97      4.29 o 
  -3  -2  11       59.34       74.57      4.29 o 
  -2  -2  11      196.63      229.24      8.90 o 
  -1  -2  11        4.97        6.17      4.42 o 
   0  -2  11       12.92       13.12      4.03 o 
   1  -2  11      106.96      102.70      6.56 o 
   2  -2  11       28.81       18.77      4.16 o 
   3  -2  11       34.17       33.06      4.09 o 
   4  -2  11       46.46       39.04      4.68 o 
   5  -2  11       60.72       75.29      6.11 o 
   6  -2  11       23.07       23.06      4.16 o 
   7  -2  11        0.11       -1.56      3.18 o 
 -10  -1  11       25.10       40.14      7.67 o 
  -9  -1  11        3.99        3.96      5.65 o 
  -8  -1  11       29.85       32.93      3.81 o 
  -7  -1  11        1.74        2.07      2.83 o 
  -6  -1  11        1.06       -4.74      3.38 o 
  -5  -1  11        0.49        0.78      3.57 o 
  -4  -1  11       29.36       32.02      4.87 o 
  -3  -1  11       96.95       81.72      6.56 o 
  -2  -1  11        0.79       -0.78      2.21 o 
  -1  -1  11      196.08      189.55      5.59 o 
   0  -1  11      174.60      182.60      7.08 o 
   1  -1  11      183.71      203.84      8.18 o 
   2  -1  11       11.96       16.04      3.70 o 
   3  -1  11       30.31       28.58      4.09 o 
   4  -1  11        4.45        4.42      3.31 o 
   5  -1  11        0.85        0.78      2.99 o 
   6  -1  11       20.65       20.92      3.70 o 
   7  -1  11        1.10        3.77      3.05 o 
 -10   0  11       27.62       29.10      6.76 o 
  -9   0  11       19.35       26.63      6.69 o 
  -8   0  11      115.69      114.27      5.63 o 
  -7   0  11        4.52        7.88      3.15 o 
  -6   0  11        2.25        2.04      2.70 o 
  -5   0  11       37.24       43.26      5.33 o 
  -4   0  11       27.73       23.71      4.55 o 
  -3   0  11        0.69       -0.19      2.79 o 
  -2   0  11      329.94      307.78      7.21 o 
  -1   0  11       30.75       38.52      3.57 o 
   0   0  11       37.64       39.04      3.31 o 
   1   0  11      116.61      103.42      4.42 o 
   2   0  11       19.39       20.92      2.66 o 
   3   0  11        0.01        2.08      2.53 o 
   4   0  11       12.95       12.86      3.25 o 
   5   0  11        0.09       -0.84      2.73 o 
   6   0  11       20.00       19.29      3.44 o 
   7   0  11        0.03        0.58      2.47 o 
 -10   1  11        0.26        2.27      4.74 o 
  -9   1  11       15.41       16.30      3.44 o 
  -8   1  11        1.17        0.18      2.61 o 
  -7   1  11        0.41        1.89      2.75 o 
  -6   1  11        0.12        1.50      2.68 o 
  -5   1  11        0.03        0.00      3.05 o 
  -4   1  11       59.47       63.01      5.85 o 
  -3   1  11      114.22       92.18      6.04 o 
  -2   1  11      128.13      109.39      7.28 o 
  -1   1  11        7.56        5.85      2.53 o 
   0   1  11      292.59      291.15      6.56 o 
   1   1  11       71.68       63.08      3.44 o 
   2   1  11      168.35      158.18      5.26 o 
   3   1  11       33.92       35.40      2.92 o 
   4   1  11       20.65       19.55      2.34 o 
   5   1  11       22.68       20.01      3.18 o 
   6   1  11        1.85        2.14      2.53 o 
   7   1  11        0.00       -2.63      1.75 o 
 -10   2  11       11.90       15.66      5.98 o 
  -9   2  11        9.41        7.58      2.93 o 
  -8   2  11       75.65       77.78      4.81 o 
  -7   2  11       53.12       63.83      4.51 o 
  -6   2  11       36.15       45.86      3.80 o 
  -5   2  11      206.48      224.17      9.09 o 
  -4   2  11        1.22        5.26      3.05 o 
  -3   2  11      282.98      313.04     10.98 o 
  -2   2  11      101.49      110.82      6.76 o 
  -1   2  11      209.86      198.78      5.13 o 
   0   2  11        1.08       -0.78      2.27 o 
   1   2  11      338.76      290.63      6.37 o 
   2   2  11        1.71        0.84      1.88 o 
   3   2  11      289.98      218.98      5.39 o 
   4   2  11       37.67       39.88      3.83 o 
   5   2  11       76.95       56.84      4.22 o 
   6   2  11        5.72        7.34      2.47 o 
   7   2  11       85.89       60.09      4.55 o 
 -10   3  11        0.87       -2.08      4.42 o 
  -9   3  11        1.82        1.03      2.78 o 
  -8   3  11        0.28        0.94      2.68 o 
  -7   3  11       86.41       85.84      4.96 o 
  -6   3  11        9.01       13.11      3.04 o 
  -5   3  11      192.21      193.58      8.64 o 
  -4   3  11      100.59       83.86      5.91 o 
  -3   3  11       87.16       82.11      6.43 o 
  -2   3  11      268.68      248.92      9.61 o 
  -1   3  11      102.06      116.41      7.21 o 
   0   3  11      539.57      539.36      8.38 o 
   1   3  11        8.77        9.81      2.01 o 
   2   3  11      427.75      442.50      7.86 o 
   3   3  11       15.58       15.85      2.27 o 
   4   3  11       49.94       41.96      3.51 o 
   5   3  11        2.57        4.87      2.14 o 
   6   3  11       35.72       30.14      3.57 o 
  -9   4  11        0.55        0.35      3.00 o 
  -8   4  11        0.18       -1.30      2.70 o 
  -7   4  11        0.64       -0.36      2.92 o 
  -6   4  11        0.02       -1.90      2.64 o 
  -5   4  11       20.31       23.00      4.16 o 
  -4   4  11        0.53       -0.19      3.18 o 
  -3   4  11        5.65        7.41      3.90 o 
  -2   4  11       26.04       18.64      3.83 o 
  -1   4  11       22.52       21.37      4.29 o 
   0   4  11      180.23      157.53      4.68 o 
   1   4  11       34.56       30.79      2.60 o 
   2   4  11       54.03       41.05      2.86 o 
   3   4  11       31.88       25.79      3.57 o 
   4   4  11       54.35       57.55      4.61 o 
   5   4  11        5.12        7.54      2.86 o 
   6   4  11       12.79       10.00      3.18 o 
  -9   5  11        0.14       -0.47      3.01 o 
  -8   5  11       19.63       19.03      3.52 o 
  -7   5  11        2.65        4.41      3.02 o 
  -6   5  11        4.55        7.48      2.91 o 
  -5   5  11       21.21       18.34      3.30 o 
  -4   5  11       81.05       75.22      5.72 o 
  -3   5  11        0.24       -1.75      3.25 o 
  -2   5  11        2.17        0.45      3.31 o 
  -1   5  11       70.57       67.04      5.33 o 
   0   5  11        1.32       -1.95      2.92 o 
   1   5  11        8.79        8.05      2.01 o 
   2   5  11        3.39        5.39      2.01 o 
   3   5  11        0.00        3.77      2.86 o 
   4   5  11        8.61        6.95      2.99 o 
   5   5  11       22.21       25.59      3.90 o 
  -9   6  11       16.82       23.51      4.09 o 
  -8   6  11        2.12        2.78      3.11 o 
  -7   6  11        0.16       -0.46      2.70 o 
  -6   6  11       98.88       93.31      5.15 o 
  -5   6  11       77.92       75.50      6.17 o 
  -4   6  11      137.94      135.57      7.73 o 
  -3   6  11       83.32       85.23      6.17 o 
  -2   6  11       58.76       58.01      5.00 o 
  -1   6  11        5.59        3.12      3.12 o 
   0   6  11        9.25        9.09      3.12 o 
   1   6  11        0.88        0.19      2.86 o 
   2   6  11        8.82       10.72      3.31 o 
   3   6  11        0.38        3.12      2.99 o 
   4   6  11        0.14        2.21      2.60 o 
   5   6  11       10.03       11.24      3.64 o 
  -8   7  11        7.28        7.95      3.22 o 
  -7   7  11        1.42       -0.55      2.83 o 
  -6   7  11       12.77       15.15      3.08 o 
  -5   7  11       43.38       36.22      3.95 o 
  -4   7  11        7.59        6.50      3.90 o 
  -3   7  11       80.46       70.09      5.65 o 
  -2   7  11       23.30       29.23      4.16 o 
  -1   7  11       98.28       99.00      6.50 o 
   0   7  11        7.42        6.43      3.25 o 
   1   7  11       25.58       26.57      4.16 o 
   2   7  11       14.46       11.24      3.70 o 
   3   7  11       16.03       22.87      4.16 o 
   4   7  11        6.08       11.95      3.70 o 
  -7   8  11        1.59        1.01      3.09 o 
  -6   8  11        9.64       11.60      3.34 o 
  -5   8  11        0.72       -2.06      2.99 o 
  -4   8  11       17.80       17.21      4.68 o 
  -3   8  11        1.66        4.61      4.09 o 
  -2   8  11       13.86       11.89      3.70 o 
  -1   8  11       12.09       10.00      3.38 o 
   0   8  11       21.58       17.93      3.83 o 
   3   8  11       11.26       16.37      4.29 o 
  -6   9  11       12.85       12.27      4.08 o 
  -5   9  11       37.23       42.96      7.50 o 
  -4   9  11        7.26        6.24      4.42 o 
  -3   9  11       55.56       45.73      6.11 o 
  -2   9  11        8.48       15.85      4.87 o 
  -1   9  11       88.97       99.97      7.15 o 
   0   9  11        3.48        3.05      3.70 o 
  -5  10  11       14.38       17.60      4.26 o 
  -4  10  11        0.02        1.17      4.35 o 
  -3  10  11       31.35       30.92      6.24 o 
  -2  10  11        1.19        3.70      4.55 o 
  -1  10  11       21.85       16.89      5.07 o 
  -2 -10  12        1.05       -1.30      3.31 o 
  -1 -10  12        8.74        2.66      3.51 o 
   0 -10  12        0.62       -1.62      6.11 o 
   1 -10  12        8.33        6.04      5.26 o 
  -4  -9  12        3.98        4.48      2.53 o 
  -3  -9  12       12.24        7.41      2.79 o 
  -2  -9  12        0.43       -2.40      3.44 o 
  -1  -9  12       58.39       52.23      6.11 o 
   0  -9  12       31.17       38.65      5.98 o 
   1  -9  12       19.48       28.71      6.89 o 
   2  -9  12        6.08        4.42      6.17 o 
   3  -9  12       13.90       16.76      7.67 o 
  -5  -8  12       13.03        7.86      2.60 o 
  -4  -8  12       17.40        9.68      3.05 o 
  -3  -8  12       38.51       23.13      4.22 o 
  -2  -8  12       28.76       19.23      4.16 o 
  -1  -8  12        1.08       -1.04      4.42 o 
   0  -8  12       36.97       25.14      5.72 o 
   1  -8  12       31.88       45.21      7.93 o 
   2  -8  12       68.92       85.68      9.42 o 
   3  -8  12        7.45       14.81      7.02 o 
   4  -8  12       69.06      108.16     12.08 o 
  -4  -7  12       20.20       19.16      3.51 o 
  -3  -7  12        0.35       -1.43      3.18 o 
  -2  -7  12       38.71       35.34      5.20 o 
  -1  -7  12       40.92       40.14      5.91 o 
   0  -7  12        5.51        8.77      5.13 o 
   1  -7  12       65.08       84.51      8.90 o 
   2  -7  12        0.56        3.77      6.43 o 
   3  -7  12      181.31      241.39     14.36 o 
   4  -7  12        3.57        1.62      5.98 o 
  -6  -6  12        1.92        2.73      3.96 o 
  -4  -6  12       17.92       14.49      3.90 o 
  -3  -6  12       14.69       11.11      3.44 o 
  -2  -6  12       12.21       10.52      5.26 o 
  -1  -6  12       25.27       25.59      5.59 o 
   0  -6  12       27.32       18.97      5.91 o 
   1  -6  12       13.26       11.50      6.17 o 
   2  -6  12      125.72      168.05     10.72 o 
   3  -6  12       20.13       17.02      6.50 o 
   4  -6  12       28.78       46.58      7.28 o 
   5  -6  12        8.76        2.99      4.81 o 
  -6  -5  12       32.91       40.40      6.89 o 
  -5  -5  12       14.72       15.85      4.55 o 
  -3  -5  12        5.01       11.76      5.59 o 
  -2  -5  12        6.54        3.31      3.83 o 
  -1  -5  12        6.96       19.42      5.46 o 
   0  -5  12      152.35      183.64     10.59 o 
   1  -5  12        0.47       -0.19      3.96 o 
   2  -5  12       12.13       22.09      6.43 o 
   3  -5  12        0.78       -0.45      4.29 o 
   4  -5  12        0.45       -1.62      4.55 o 
   5  -5  12        3.65        1.95      4.55 o 
   6  -5  12        2.71        7.99      5.52 o 
  -7  -4  12        0.78        3.83      4.09 o 
  -6  -4  12        7.22        2.66      3.70 o 
  -5  -4  12        1.52        2.73      4.09 o 
  -3  -4  12       18.09       19.75      4.16 o 
  -2  -4  12        2.12        1.82      4.16 o 
  -1  -4  12        2.21        1.30      4.55 o 
   0  -4  12       99.26      141.22      8.96 o 
   1  -4  12        0.72        6.50      5.26 o 
   2  -4  12       31.81       35.40      5.78 o 
   3  -4  12       42.44       60.67      6.56 o 
   4  -4  12        2.58        0.58      4.94 o 
   5  -4  12        0.00        1.95      4.48 o 
   6  -4  12       21.35       41.70      6.63 o 
  -7  -3  12       19.61       22.74      4.55 o 
  -6  -3  12        5.91        5.52      3.12 o 
  -5  -3  12       52.17       47.16      5.33 o 
  -4  -3  12        0.29       -1.95      3.44 o 
  -2  -3  12      131.51      147.33      8.05 o 
  -1  -3  12        7.60        7.21      4.22 o 
   0  -3  12        2.25        5.00      4.09 o 
   1  -3  12       20.23       20.40      4.61 o 
   2  -3  12       26.06       27.48      4.94 o 
   3  -3  12        5.01        5.39      4.42 o 
   4  -3  12        0.37        5.00      4.09 o 
   5  -3  12        0.21       -1.82      4.03 o 
   6  -3  12        5.44        6.43      4.68 o 
  -7  -2  12        0.00       -1.17      3.51 o 
  -6  -2  12        1.90        0.52      3.44 o 
  -5  -2  12       11.02        8.25      3.31 o 
  -4  -2  12      165.06      135.31      7.60 o 
  -3  -2  12       46.66       52.16      5.98 o 
  -2  -2  12        5.05        8.51      2.79 o 
  -1  -2  12      200.28      201.63      8.51 o 
   0  -2  12       94.02       93.09      6.17 o 
   1  -2  12      108.54      110.30      6.76 o 
   2  -2  12       30.87       29.75      4.81 o 
   3  -2  12      108.13      119.72      7.21 o 
   4  -2  12        0.81       -0.97      3.57 o 
   5  -2  12       18.66       25.20      4.48 o 
   6  -2  12       13.11       21.18      4.74 o 
  -9  -1  12       21.98       22.67      6.63 o 
  -8  -1  12       43.11       49.04      5.65 o 
  -7  -1  12       18.20       15.01      4.22 o 
  -6  -1  12        0.02       -0.13      3.64 o 
  -5  -1  12       54.01       62.95      5.98 o 
  -4  -1  12        4.45        3.44      3.70 o 
  -3  -1  12        8.09        6.89      3.51 o 
  -2  -1  12      133.79      173.64     10.07 o 
  -1  -1  12       51.77       55.41      3.64 o 
   0  -1  12       40.67       48.00      3.64 o 
   1  -1  12       60.18       48.33      4.68 o 
   2  -1  12      112.67      135.18      7.47 o 
   3  -1  12       10.99        7.93      3.70 o 
   4  -1  12       17.58       15.79      3.64 o 
   5  -1  12        3.67        3.38      2.86 o 
   6  -1  12        2.26        2.27      2.86 o 
  -9   0  12       38.93       45.54      7.67 o 
  -8   0  12        0.24       -1.30      3.38 o 
  -7   0  12       38.22       29.82      5.00 o 
  -6   0  12       21.70       15.53      3.96 o 
  -5   0  12       56.00       49.76      5.20 o 
  -4   0  12        0.27        0.19      3.25 o 
  -3   0  12        1.51       -1.69      3.31 o 
  -2   0  12       20.45       17.73      4.03 o 
  -1   0  12       12.52       13.32      2.60 o 
   0   0  12       71.15       95.62      4.55 o 
   1   0  12        8.27        6.11      2.47 o 
   2   0  12       16.01       19.55      2.79 o 
   3   0  12       29.45       34.62      3.05 o 
   4   0  12       18.43       20.59      2.73 o 
   5   0  12       20.33       28.84      3.77 o 
   6   0  12        6.21        4.35      3.05 o 
  -9   1  12        0.09       -0.80      3.06 o 
  -8   1  12       83.42      110.69      7.41 o 
  -7   1  12       34.07       26.70      4.48 o 
  -6   1  12       12.47       18.06      4.42 o 
  -5   1  12        1.43       -0.65      3.38 o 
  -4   1  12        4.89        8.57      3.96 o 
  -3   1  12       34.26       27.54      4.29 o 
  -2   1  12       72.52       80.48      6.63 o 
  -1   1  12       77.27       55.67      5.59 o 
   0   1  12       15.34       14.75      2.47 o 
   1   1  12       12.33       16.95      2.40 o 
   2   1  12        4.32        4.48      2.14 o 
   3   1  12        6.68        5.13      2.27 o 
   4   1  12        2.05        1.88      2.60 o 
   5   1  12       35.73       30.14      3.70 o 
   6   1  12        0.08       -1.04      2.60 o 
  -9   2  12       21.83       20.79      3.75 o 
  -8   2  12       14.04       23.19      4.81 o 
  -7   2  12       18.26       18.12      4.29 o 
  -6   2  12       48.00       46.90      5.00 o 
  -5   2  12      109.05      112.51      7.41 o 
  -4   2  12       15.64       18.90      4.16 o 
  -3   2  12       15.49       18.38      4.81 o 
  -2   2  12        0.14        1.69      4.03 o 
  -1   2  12       12.38       12.47      4.22 o 
   0   2  12       70.10       71.39      3.64 o 
   1   2  12       86.73       75.22      3.57 o 
   2   2  12      107.40       97.05      4.03 o 
   3   2  12        1.56        0.84      1.62 o 
   4   2  12       30.76       35.34      3.83 o 
   5   2  12        0.35       -1.10      2.34 o 
   6   2  12        3.23        2.21      2.47 o 
  -9   3  12        0.40        1.43      2.93 o 
  -8   3  12       35.76       34.37      4.61 o 
  -7   3  12       25.78       23.00      4.42 o 
  -6   3  12       14.80        7.21      3.96 o 
  -5   3  12        8.53        7.28      3.83 o 
  -4   3  12        1.25        0.26      2.60 o 
  -3   3  12       14.62        9.22      3.51 o 
  -2   3  12        2.32        4.35      3.70 o 
  -1   3  12       61.61       69.12      6.11 o 
   0   3  12        1.46       -2.53      3.64 o 
   1   3  12       59.62       55.22      3.31 o 
   2   3  12        0.06       -1.36      1.95 o 
   3   3  12       12.95        7.41      2.47 o 
   4   3  12       28.34       18.71      3.05 o 
   5   3  12        2.66        1.82      2.27 o 
  -9   4  12       21.18       33.01      4.87 o 
  -8   4  12        0.13       -0.37      3.74 o 
  -7   4  12        0.84       -4.42      3.18 o 
  -6   4  12        0.49       -2.92      2.73 o 
  -5   4  12        1.20        1.17      3.44 o 
  -4   4  12       43.72       41.83      5.07 o 
  -3   4  12        0.03       -1.43      3.31 o 
  -2   4  12        4.32        1.82      3.25 o 
  -1   4  12       64.78       65.35      5.52 o 
   0   4  12        0.20       -2.53      3.12 o 
   1   4  12        0.55        0.71      1.75 o 
   2   4  12        7.35        5.07      1.95 o 
   3   4  12        7.33        6.95      2.79 o 
   4   4  12        0.04       -0.65      2.53 o 
   5   4  12        9.35        8.38      2.99 o 
  -8   5  12        7.21        9.72      3.93 o 
  -7   5  12        4.32        7.67      3.96 o 
  -6   5  12       33.39       40.27      5.13 o 
  -5   5  12       21.46       19.68      4.29 o 
  -4   5  12       49.00       52.29      5.52 o 
  -3   5  12       42.33       44.82      5.26 o 
  -2   5  12       29.94       33.78      4.61 o 
  -1   5  12        0.67        3.83      3.31 o 
   0   5  12        4.17       -0.13      2.92 o 
   1   5  12        0.60        3.18      3.12 o 
   2   5  12       14.16       19.10      2.47 o 
   3   5  12        0.21       -2.01      2.47 o 
   4   5  12        1.04        3.51      2.99 o 
  -8   6  12        0.00       -1.14      3.11 o 
  -7   6  12        0.21       -2.47      3.51 o 
  -6   6  12       25.97       28.78      4.94 o 
  -5   6  12       10.15        8.96      3.64 o 
  -4   6  12        1.83        0.32      3.57 o 
  -3   6  12       61.95       45.28      4.87 o 
  -2   6  12       12.94       15.14      4.09 o 
  -1   6  12      109.96      110.69      6.43 o 
   0   6  12        2.88        3.44      3.05 o 
   1   6  12        4.33        7.47      3.31 o 
   2   6  12       24.12       19.16      3.64 o 
   3   6  12        6.43       12.54      3.38 o 
   4   6  12        5.42        9.87      3.51 o 
  -7   7  12        2.14        0.32      3.96 o 
  -6   7  12        0.15        0.39      3.44 o 
  -5   7  12        1.21        0.52      3.70 o 
  -4   7  12        8.76       10.59      4.22 o 
  -3   7  12        4.12        2.27      3.77 o 
  -2   7  12       18.38       24.16      4.61 o 
  -1   7  12        9.00        6.50      3.57 o 
   0   7  12        5.80        2.92      3.38 o 
   1   7  12        2.36        0.06      3.05 o 
   3   7  12        7.90       11.76      3.77 o 
  -6   8  12        7.79       10.20      4.16 o 
  -5   8  12        4.33        6.76      3.90 o 
  -4   8  12        2.05        0.84      4.03 o 
  -3   8  12       22.47       17.47      4.61 o 
  -2   8  12        0.32        1.69      3.05 o 
  -1   8  12       48.48       44.37      5.00 o 
   0   8  12        1.82        0.58      2.99 o 
  -5   9  12        6.34        7.41      4.61 o 
  -4   9  12        4.41        4.68      4.48 o 
  -3   9  12       12.64       14.23      5.00 o 
  -2   9  12       37.09       43.00      5.91 o 
  -1   9  12       29.03       31.05      4.94 o 
   0   9  12       20.94       24.88      4.74 o 
  -2  -9  13       10.32        7.41      4.03 o 
  -1  -9  13        0.39        1.62      3.83 o 
   0  -9  13       27.27       27.28      6.24 o 
  -4  -8  13       36.59       36.83      4.61 o 
  -3  -8  13        0.04        0.13      2.99 o 
  -2  -8  13       46.28       73.99      8.51 o 
  -1  -8  13       33.47       47.29      6.24 o 
   0  -8  13       10.08       11.82      5.39 o 
   1  -8  13       30.65       53.07      7.73 o 
   2  -8  13       24.40       20.85      6.37 o 
  -3  -7  13       33.85       31.38      5.20 o 
  -2  -7  13        5.03        3.44      3.83 o 
  -1  -7  13        1.90       -4.16      4.16 o 
   0  -7  13        0.06        2.92      5.26 o 
   1  -7  13       72.55       95.81      9.29 o 
   2  -7  13       55.44       53.40      7.54 o 
   3  -7  13       69.15       97.44     10.33 o 
  -6  -6  13       26.63       28.84      5.91 o 
  -3  -6  13       15.14       25.27      4.42 o 
  -2  -6  13       17.20       25.98      5.20 o 
  -1  -6  13       10.56       10.72      5.26 o 
   0  -6  13        7.06       14.03      5.98 o 
   1  -6  13       40.06       69.25      8.51 o 
   2  -6  13       19.07       38.91      8.38 o 
   3  -6  13       98.40      140.90     10.91 o 
   4  -6  13       12.03        1.49      4.87 o 
  -6  -5  13       12.41       15.53      5.52 o 
  -5  -5  13        1.33       -0.06      3.57 o 
  -3  -5  13       26.94       24.68      4.68 o 
  -2  -5  13        0.32        0.97      4.35 o 
  -1  -5  13        0.03       -1.30      4.22 o 
   0  -5  13        1.72        1.23      5.00 o 
   1  -5  13        8.91       12.41      5.59 o 
   2  -5  13       14.28       14.55      4.87 o 
   3  -5  13        7.55       13.90      4.94 o 
   4  -5  13        8.04        7.73      5.13 o 
   5  -5  13        9.07       14.42      5.72 o 
  -7  -4  13        0.80       -0.06      4.09 o 
  -6  -4  13        9.99        4.55      4.16 o 
  -5  -4  13       21.05       23.06      5.91 o 
  -4  -4  13        0.34        0.13      3.57 o 
  -2  -4  13        2.06        2.73      4.22 o 
  -1  -4  13        6.40        4.81      4.61 o 
   0  -4  13       22.96       20.46      5.78 o 
   1  -4  13        1.79        0.00      3.38 o 
   2  -4  13        0.00        0.52      3.57 o 
   3  -4  13        0.18       -4.16      4.35 o 
   4  -4  13        2.38        1.88      4.87 o 
   5  -4  13        0.01        0.26      5.26 o 
  -7  -3  13        8.80       13.71      4.35 o 
  -6  -3  13        1.84        5.78      4.03 o 
  -5  -3  13        0.43        0.84      2.86 o 
  -4  -3  13       30.49       29.56      6.11 o 
  -3  -3  13        2.60       -0.39      2.86 o 
  -2  -3  13       12.69       18.58      4.74 o 
  -1  -3  13        0.01       -1.30      4.09 o 
   0  -3  13       49.43       63.40      5.98 o 
   1  -3  13        0.07        0.26      3.70 o 
   2  -3  13        4.91       -0.78      4.42 o 
   3  -3  13        0.01        2.40      4.16 o 
   4  -3  13        0.26       -3.18      4.42 o 
   5  -3  13        0.43        2.40      4.68 o 
  -8  -2  13        1.93       -0.52      3.70 o 
  -7  -2  13       12.69       11.17      4.55 o 
  -6  -2  13        0.00       -3.57      3.18 o 
  -5  -2  13       49.29       45.73      5.72 o 
  -4  -2  13        5.43        5.91      3.12 o 
  -3  -2  13        7.54        9.48      4.09 o 
  -2  -2  13      138.63      121.73      7.99 o 
  -1  -2  13       59.85       69.51      5.72 o 
   0  -2  13       18.69       28.26      4.48 o 
   1  -2  13        0.75        1.04      3.96 o 
   2  -2  13       43.69       53.07      5.59 o 
   3  -2  13        0.77        3.51      3.44 o 
   4  -2  13        0.25        2.73      4.16 o 
   5  -2  13        0.23        1.30      3.77 o 
  -8  -1  13       17.59       22.74      5.00 o 
  -7  -1  13        8.20        6.37      3.96 o 
  -6  -1  13       12.42       13.64      4.55 o 
  -5  -1  13       14.90       13.58      4.22 o 
  -4  -1  13       92.92       74.18      6.50 o 
  -3  -1  13        0.62       -0.97      3.51 o 
  -2  -1  13        7.95        0.52      3.70 o 
  -1  -1  13        7.42        5.59      2.86 o 
   0  -1  13      294.74      282.77     11.95 o 
   1  -1  13       50.56       46.32      3.57 o 
   2  -1  13       54.75       67.49      5.78 o 
   3  -1  13       82.46       88.86      6.63 o 
   4  -1  13       25.35       28.97      4.16 o 
   5  -1  13       28.65       39.37      5.13 o 
  -8   0  13       64.23       68.60      6.30 o 
  -7   0  13       15.11       19.29      4.81 o 
  -6   0  13       58.28       62.30      6.37 o 
  -5   0  13       86.05       94.52      7.41 o 
  -4   0  13      119.52      126.35      7.67 o 
  -3   0  13        0.07        1.95      3.05 o 
  -2   0  13       11.38        7.41      3.44 o 
  -1   0  13       55.05       51.06      5.72 o 
   0   0  13        0.69        1.23      2.34 o 
   1   0  13       47.45       54.57      4.09 o 
   2   0  13       24.15       30.66      3.18 o 
   3   0  13       25.65       22.93      2.92 o 
   4   0  13        4.27        2.21      2.34 o 
   5   0  13        4.82        4.42      3.31 o 
  -8   1  13        2.38        2.60      3.90 o 
  -7   1  13       88.13      115.04      7.54 o 
  -6   1  13       13.70        7.15      4.22 o 
  -5   1  13      282.50      297.19     11.24 o 
  -4   1  13       13.71       10.85      4.35 o 
  -3   1  13       16.80       21.24      4.16 o 
  -2   1  13       22.34       22.41      4.48 o 
  -1   1  13        2.76        4.29      3.25 o 
   0   1  13       24.98       20.98      2.73 o 
   1   1  13        5.53        1.56      2.21 o 
   2   1  13       17.84       24.10      2.79 o 
   3   1  13        4.37        2.53      1.88 o 
   4   1  13       41.37       52.29      4.61 o 
   5   1  13        7.93        9.29      3.05 o 
  -8   2  13       32.08       37.87      5.26 o 
  -7   2  13      106.39      118.23      7.54 o 
  -6   2  13       38.42       47.10      5.59 o 
  -5   2  13      137.63      138.75      8.38 o 
  -4   2  13       79.88       93.22      6.63 o 
  -3   2  13      137.27      129.27      7.80 o 
  -2   2  13        1.80        0.97      4.16 o 
  -1   2  13        0.05        0.97      3.83 o 
   0   2  13        0.82       -1.62      3.38 o 
   1   2  13       50.10       48.26      3.12 o 
   2   2  13        0.24       -0.39      1.88 o 
   3   2  13       14.68       12.21      2.34 o 
   4   2  13        2.78        2.60      2.66 o 
   5   2  13        0.96       -0.32      2.40 o 
  -8   3  13        7.10        2.27      3.90 o 
  -7   3  13        4.04        4.22      3.70 o 
  -6   3  13       26.70       27.02      4.74 o 
  -5   3  13        0.11        0.52      3.12 o 
  -4   3  13       81.37       80.61      5.91 o 
  -3   3  13       25.68       33.00      5.26 o 
  -2   3  13       54.54       53.59      5.26 o 
  -1   3  13       32.88       28.19      4.94 o 
   0   3  13        2.12       -1.56      3.64 o 
   1   3  13       19.46       20.20      4.42 o 
   2   3  13        4.71        3.70      2.08 o 
   3   3  13       21.42       24.75      3.31 o 
   4   3  13        0.81        1.23      2.14 o 
  -8   4  13       23.41       29.88      5.33 o 
  -7   4  13        9.45       10.65      4.22 o 
  -6   4  13       15.70       11.76      3.96 o 
  -5   4  13        4.58        0.26      3.57 o 
  -4   4  13        3.03        2.21      3.64 o 
  -3   4  13        3.53        1.49      3.70 o 
  -2   4  13        1.92        3.70      3.51 o 
  -1   4  13        1.90       -0.58      3.44 o 
   0   4  13        0.04       -0.52      3.31 o 
   1   4  13        1.74        0.39      3.25 o 
   2   4  13        0.13       -1.30      1.88 o 
   3   4  13        2.38        0.58      2.34 o 
   4   4  13        0.44        2.79      2.47 o 
  -7   5  13        6.57        5.65      4.16 o 
  -6   5  13       31.78       35.40      4.81 o 
  -5   5  13       36.71       42.94      5.20 o 
  -4   5  13        5.57        5.78      3.77 o 
  -3   5  13       14.41       14.42      4.35 o 
  -2   5  13       17.48       15.33      4.16 o 
  -1   5  13       28.96       33.13      4.61 o 
   0   5  13        0.39       -3.05      2.86 o 
   1   5  13        1.16       -0.97      3.12 o 
   3   5  13       17.71       31.25      4.09 o 
  -7   6  13       22.40       17.08      4.16 o 
  -6   6  13        0.02       -2.99      3.44 o 
  -5   6  13       16.80       15.40      4.61 o 
  -4   6  13        0.16        1.56      3.70 o 
  -3   6  13       12.45       13.45      3.70 o 
  -2   6  13       10.04       11.43      3.83 o 
  -1   6  13        4.77        3.38      3.44 o 
   0   6  13       17.14       14.36      3.77 o 
   1   6  13        1.70       -0.06      2.86 o 
  -6   7  13       19.52       22.15      5.00 o 
  -5   7  13        0.03        0.45      3.18 o 
  -4   7  13        0.99        0.58      3.90 o 
  -3   7  13        1.87        1.36      3.51 o 
  -2   7  13        6.44        5.59      3.90 o 
  -1   7  13       12.93        9.42      3.70 o 
   0   7  13       11.90       14.10      3.83 o 
  -4   8  13        2.43        0.52      3.44 o 
  -3   8  13       27.58       39.88      5.33 o 
  -2   8  13       20.06       24.49      4.68 o 
  -1   8  13       24.05       25.66      4.48 o 
  -3  -7  14        6.77        8.25      3.96 o 
  -2  -7  14       13.12       26.18      5.65 o 
  -1  -7  14        0.35       -2.27      4.61 o 
   0  -7  14        0.61       -3.51      5.59 o 
   1  -7  14        3.06        7.21      5.59 o 
  -5  -6  14       41.02       57.03      7.02 o 
  -2  -6  14        2.90        2.60      4.35 o 
  -1  -6  14        2.04        8.57      5.39 o 
   0  -6  14        0.10       -0.65      5.07 o 
   1  -6  14       25.55       33.13      7.80 o 
   2  -6  14        3.53        0.26      5.65 o 
  -5  -5  14       16.74       15.66      5.13 o 
  -4  -5  14       25.91       23.58      4.94 o 
  -2  -5  14       45.81       50.21      6.50 o 
  -1  -5  14        0.40        1.36      4.68 o 
   0  -5  14       48.15       82.89      8.83 o 
   1  -5  14        1.94        1.95      5.00 o 
   2  -5  14       34.83       53.66      7.41 o 
   3  -5  14       18.00       34.36      6.11 o 
  -6  -4  14       18.81       18.90      5.26 o 
  -5  -4  14       15.98       20.66      5.13 o 
  -4  -4  14       34.99       33.65      5.65 o 
  -3  -4  14       56.15       57.75      6.04 o 
  -1  -4  14        3.61        2.40      5.07 o 
   0  -4  14       22.39       26.24      5.65 o 
   1  -4  14       17.52       16.63      5.13 o 
   2  -4  14        0.16       -3.90      3.77 o 
   3  -4  14       27.94       33.91      6.76 o 
  -7  -3  14       15.04       12.60      4.74 o 
  -6  -3  14       13.12        7.54      3.83 o 
  -5  -3  14       59.22       65.35      6.89 o 
  -4  -3  14        3.18        2.08      4.48 o 
  -3  -3  14       42.57       46.19      6.11 o 
  -2  -3  14        6.46        8.38      3.38 o 
  -1  -3  14       45.17       54.96      5.52 o 
   0  -3  14        0.02       -2.79      3.57 o 
   1  -3  14        0.75       -0.19      3.90 o 
   2  -3  14       20.39       31.18      5.78 o 
   3  -3  14        0.87        8.90      4.94 o 
   4  -3  14        0.88        0.58      4.68 o 
  -7  -2  14        3.60        2.34      4.29 o 
  -6  -2  14       18.80       21.18      4.48 o 
  -5  -2  14        0.04       -0.13      3.90 o 
  -4  -2  14       36.60       38.52      5.72 o 
  -3  -2  14        0.64       -0.32      3.83 o 
  -2  -2  14        7.29        4.29      4.29 o 
  -1  -2  14        8.45       10.00      4.29 o 
   0  -2  14       62.22       66.13      4.94 o 
   1  -2  14        1.59        4.35      3.83 o 
   2  -2  14        9.36       14.81      4.81 o 
   3  -2  14        7.23        5.85      3.90 o 
   4  -2  14       11.94       18.97      4.87 o 
  -7  -1  14        7.28        6.04      4.35 o 
  -6  -1  14        4.49        7.34      4.55 o 
  -5  -1  14       63.29       53.79      5.59 o 
  -4  -1  14        4.88        1.62      3.18 o 
  -3  -1  14        6.96        5.39      3.96 o 
  -2  -1  14        2.86        2.40      3.77 o 
  -1  -1  14      102.20      103.22      8.64 o 
   0  -1  14       33.39       32.87      3.57 o 
   1  -1  14       12.85       10.91      2.79 o 
   2  -1  14       15.46       17.41      3.12 o 
   3  -1  14       42.08       28.26      3.12 o 
   4  -1  14        1.72        4.48      2.73 o 
  -7   0  14        2.41       -1.04      4.09 o 
  -6   0  14       60.13       64.57      6.50 o 
  -5   0  14       16.05       15.01      4.74 o 
  -4   0  14       80.54       84.25      6.69 o 
  -3   0  14        0.06        1.75      3.57 o 
  -2   0  14       13.09        8.05      4.16 o 
  -1   0  14        8.21        7.02      3.57 o 
   0   0  14       58.85       36.38      5.26 o 
   1   0  14        2.88        3.05      2.34 o 
   2   0  14       32.35       27.61      3.31 o 
   3   0  14        0.49        2.66      2.53 o 
   4   0  14       52.43       56.84      5.59 o 
  -7   1  14        0.43       -1.17      3.12 o 
  -6   1  14       54.46       62.82      6.63 o 
  -5   1  14       36.66       35.92      5.33 o 
  -4   1  14       76.56       85.23      7.28 o 
  -3   1  14       11.90        9.03      4.68 o 
  -2   1  14        0.92       -0.78      2.99 o 
  -1   1  14      128.64      113.22      7.08 o 
   0   1  14        8.39        9.03      4.09 o 
   1   1  14       14.58       15.40      2.40 o 
   2   1  14        0.22       -0.39      2.08 o 
   3   1  14        6.11        5.33      2.14 o 
   4   1  14        1.78       -0.26      2.86 o 
  -7   2  14        4.91        8.57      4.16 o 
  -6   2  14        0.94        1.43      3.70 o 
  -5   2  14       23.23       26.44      5.00 o 
  -4   2  14        2.46        3.44      3.64 o 
  -3   2  14        1.36        2.86      3.31 o 
  -2   2  14        4.66        5.72      4.35 o 
  -1   2  14       34.95       35.86      5.39 o 
   0   2  14       27.23       23.58      4.68 o 
   1   2  14       14.26       14.29      4.03 o 
   2   2  14        4.20        1.49      1.82 o 
   3   2  14        2.06        6.11      2.73 o 
  -7   3  14        1.69        1.23      3.18 o 
  -6   3  14        4.05        4.55      3.96 o 
  -5   3  14        3.88        3.12      3.25 o 
  -4   3  14        0.10        0.58      3.25 o 
  -3   3  14        0.23       -1.75      3.70 o 
  -2   3  14        2.08        3.12      3.51 o 
  -1   3  14       13.74       18.64      4.48 o 
   0   3  14       13.85       11.56      4.16 o 
   1   3  14        7.79        7.41      4.09 o 
   2   3  14        1.39       -0.71      1.88 o 
   3   3  14        1.78        1.23      2.34 o 
  -6   4  14        1.83        2.66      3.70 o 
  -5   4  14       39.44       42.74      5.52 o 
  -4   4  14        0.26       -1.23      3.64 o 
  -3   4  14        0.07       -3.64      3.51 o 
  -2   4  14        3.26        0.52      2.86 o 
  -1   4  14       17.54       16.76      3.57 o 
   0   4  14        7.31        6.43      3.90 o 
   1   4  14        6.99       11.82      3.96 o 
  -6   5  14        8.82        4.74      3.96 o 
  -5   5  14       25.73       23.78      4.81 o 
  -4   5  14        1.54        3.05      3.90 o 
  -3   5  14        2.63       -0.39      3.77 o 
  -2   5  14        8.80        7.73      3.90 o 
  -1   5  14        5.36        5.98      3.70 o 
   0   5  14       10.24       11.37      3.90 o 
   1   5  14       29.55       24.88      4.29 o 
  -5   6  14        0.01       -1.43      3.70 o 
  -4   6  14        0.03       -0.65      3.12 o 
  -3   6  14        1.68       -0.78      3.70 o 
  -2   6  14        0.84       -0.32      3.57 o 
  -1   6  14       10.47        6.50      3.57 o 
   0   6  14        2.31        3.05      3.44 o 
  -1  -5  15        0.77        8.96      5.91 o 
   0  -5  15       10.79       11.69      5.59 o 
   1  -5  15        3.04        5.91      5.33 o 
  -4  -4  15        3.21        5.07      5.13 o 
  -3  -4  15       19.68       20.46      4.87 o 
   0  -4  15       21.30       25.46      5.46 o 
   1  -4  15        0.10       -1.49      4.29 o 
  -5  -3  15        0.00       -1.75      4.16 o 
  -4  -3  15       53.60       60.41      6.50 o 
  -3  -3  15        0.76       -2.79      4.03 o 
  -2  -3  15       26.93       20.98      4.74 o 
  -1  -3  15        0.42        0.45      3.12 o 
   0  -3  15        3.33       -0.19      3.64 o 
   1  -3  15       10.01       12.60      5.13 o 
   2  -3  15        0.01       -2.14      4.29 o 
  -5  -2  15       66.63       73.73      7.28 o 
  -4  -2  15       13.28       12.67      4.74 o 
  -3  -2  15       38.69       37.68      5.52 o 
  -2  -2  15        4.70        6.63      4.74 o 
  -1  -2  15       20.79       26.18      5.98 o 
   0  -2  15        0.36        1.36      3.05 o 
   1  -2  15        1.75        4.22      2.47 o 
   2  -2  15       19.90       37.68      4.29 o 
  -6  -1  15       17.50       24.23      5.72 o 
  -5  -1  15       11.75       11.43      4.61 o 
  -4  -1  15       25.60       25.27      4.42 o 
  -3  -1  15        3.87        0.84      2.92 o 
  -2  -1  15        5.42        7.41      4.61 o 
  -1  -1  15       11.92        8.05      4.29 o 
   0  -1  15        3.74        4.22      3.12 o 
   1  -1  15        0.34       -0.13      2.79 o 
   2  -1  15       10.01        9.09      2.92 o 
  -6   0  15        0.18       -2.01      3.77 o 
  -5   0  15       12.01       11.56      4.09 o 
  -4   0  15       33.06       32.15      5.59 o 
  -3   0  15        0.01       -0.65      3.31 o 
  -2   0  15        4.14        5.46      4.55 o 
  -1   0  15       46.88       42.29      5.78 o 
   0   0  15       26.08       19.88      5.07 o 
   1   0  15       13.25       13.90      4.42 o 
   2   0  15        0.55        0.97      2.47 o 
  -6   1  15        0.50       -2.14      3.90 o 
  -5   1  15        7.01        9.74      4.35 o 
  -4   1  15        0.10       -2.79      3.96 o 
  -3   1  15        0.35       -2.99      3.57 o 
  -2   1  15        8.16        4.68      4.09 o 
  -1   1  15       36.05       31.64      4.94 o 
   0   1  15        9.30        5.46      3.90 o 
   1   1  15       36.64       35.34      5.39 o 
   2   1  15        5.74        4.35      2.27 o 
  -5   2  15       11.08        5.72      4.16 o 
  -4   2  15        3.74        3.57      3.90 o 
  -3   2  15        0.07       -0.71      3.90 o 
  -2   2  15        1.80        2.92      4.42 o 
  -1   2  15       14.40       12.02      3.96 o 
   0   2  15       24.73       22.80      4.87 o 
   1   2  15        0.17        2.01      3.70 o 
  -5   3  15       27.21       36.31      5.52 o 
  -4   3  15        0.19       -0.52      3.64 o 
  -3   3  15        1.11       -2.99      3.96 o 
  -2   3  15        2.90        2.27      3.31 o 
  -1   3  15        2.13        2.86      3.44 o 
   0   3  15        1.40       -1.69      3.70 o 
   1   3  15        0.01       -0.39      3.77 o 
  -4   4  15        2.57        2.79      3.31 o 
  -3   4  15        3.66        7.21      4.09 o 
  -2   4  15        1.14        2.01      3.57 o 
  -1   4  15        3.80        1.88      2.79 o 
   0   4  15        3.33        2.27      3.70 o 
  -2  -1  16        0.89        3.38      3.70 o 
  -1  -1  16        6.42        6.95      4.55 o 
  -2   0  16       10.15       13.71      4.55 o 
                                                 
